# Supplementary material for: Tissue of origin determines cancer-associated CpG island promoter hypermethylation patterns
Source: Genome Biol. 2012 Oct 3;13(10):R84. doi: 10.1186/gb-2012-13-10-r84 (PMC3491412; doi:10.1186/gb-2012-13-10-r84)
Supplement: Additional file 1 — 1,009 hypermethylation prone genes. Excel file containing details of the 1,009 hypermethylation prone genes in the 7 cancer types. [file gb-2012-13-10-r84-S1.xls]

## Sheet: Supplementary Table 1
Additional File 1
Shown are 1009 hypermethylation prone genes from 7 different cancer types along with the Illumina infinium 27k probes used to identify them
The susceptibility to hypermethylation in the 7 different cancer types is indicated for each gene:
freq=frequently hypermethylated (>20% tumours), not.freq= not frequently hypermethylated (<20% tumours)
Gene IDs and names were taken from Ensembl 54
			Prone to Hypermethylation
Ensembl Gene ID	Gene Name	Illumina Infinium Probes	Breast	Colorectal	Prostate	Glioblastoma	Lung	AML	Ovarian
ENSG00000215380	ABCA11P	cg05449414	not.freq	freq	not.freq	not.freq	not.freq	freq	not.freq
ENSG00000105131	ABHD9	cg05488632	not.freq	not.freq	freq	not.freq	not.freq	not.freq	not.freq
ENSG00000173210	ABLIM3	cg05026186	not.freq	not.freq	not.freq	not.freq	not.freq	freq	not.freq
ENSG00000175164	ABO	cg07241568	freq	not.freq	freq	not.freq	not.freq	not.freq	not.freq
ENSG00000221990	AC010442.7-2	cg23239828	not.freq	not.freq	not.freq	not.freq	not.freq	freq	not.freq
ENSG00000109182	AC020593.1	cg04005707	not.freq	not.freq	not.freq	not.freq	freq	freq	not.freq
ENSG00000189136	AC048382.7-2	cg13150977	not.freq	freq	not.freq	not.freq	not.freq	not.freq	not.freq
ENSG00000177946	AC092143.4-1	cg13969584	not.freq	not.freq	not.freq	freq	freq	freq	freq
ENSG00000169116	AC110760.3-2	cg17757055	not.freq	not.freq	not.freq	freq	not.freq	not.freq	not.freq
ENSG00000168824	AC110814.2	cg17183546	freq	not.freq	not.freq	not.freq	freq	freq	not.freq
ENSG00000179522	AC112491.4-2	cg18919097	not.freq	freq	freq	not.freq	not.freq	not.freq	not.freq
ENSG00000177453	AC114947.1	cg24371225	not.freq	freq	not.freq	not.freq	not.freq	not.freq	not.freq
ENSG00000166869	AC130454.2	cg15309006	freq	not.freq	freq	freq	not.freq	freq	not.freq
ENSG00000167315	ACAA2	cg00231140	not.freq	not.freq	freq	not.freq	not.freq	not.freq	not.freq
ENSG00000115361	ACADL	cg09068528	freq	freq	not.freq	not.freq	not.freq	not.freq	not.freq
ENSG00000072182	ACCN4	cg19210770	not.freq	not.freq	freq	not.freq	freq	not.freq	not.freq
ENSG00000077080	ACTL6B	cg08572611	freq	not.freq	not.freq	not.freq	freq	freq	not.freq
ENSG00000148848	ADAM12	cg11668923	not.freq	freq	not.freq	not.freq	freq	not.freq	not.freq
ENSG00000135074	ADAM19	cg07540118	not.freq	freq	not.freq	not.freq	not.freq	not.freq	not.freq
ENSG00000114948	ADAM23	cg16778809	freq	freq	not.freq	not.freq	freq	not.freq	not.freq
ENSG00000149451	ADAM33	cg14089692	not.freq	freq	not.freq	not.freq	not.freq	freq	not.freq
ENSG00000151651	ADAM8	cg16786703	freq	freq	freq	not.freq	not.freq	not.freq	not.freq
ENSG00000154734	ADAMTS1	cg00472814	not.freq	freq	not.freq	not.freq	not.freq	not.freq	not.freq
ENSG00000140873	ADAMTS18	cg03238797	not.freq	not.freq	not.freq	not.freq	freq	freq	not.freq
ENSG00000197859	ADAMTSL2	cg14201417	freq	not.freq	not.freq	not.freq	not.freq	not.freq	not.freq
ENSG00000185736	ADARB2	cg05307923;cg14590817	not.freq	freq	not.freq	not.freq	freq	not.freq	not.freq
ENSG00000123815	ADCK4	cg03395546	not.freq	not.freq	not.freq	freq	not.freq	not.freq	not.freq
ENSG00000078295	ADCY2	cg03663215	not.freq	not.freq	not.freq	not.freq	freq	not.freq	not.freq
ENSG00000173175	ADCY5	cg13878010	freq	not.freq	freq	freq	freq	not.freq	freq
ENSG00000155897	ADCY8	cg13912117	freq	not.freq	freq	not.freq	freq	not.freq	not.freq
ENSG00000141433	ADCYAP1	cg07376535	freq	not.freq	not.freq	not.freq	freq	freq	not.freq
ENSG00000075340	ADD2	cg25631352	not.freq	not.freq	not.freq	not.freq	freq	not.freq	not.freq
ENSG00000147576	ADHFE1	cg01988129	freq	not.freq	not.freq	not.freq	not.freq	not.freq	not.freq
ENSG00000120907	ADRA1A	cg17963840	not.freq	not.freq	freq	not.freq	freq	not.freq	not.freq
ENSG00000222040	ADRA2B	cg21542793	not.freq	not.freq	not.freq	not.freq	not.freq	freq	not.freq
ENSG00000169252	ADRB2	cg19110523	freq	not.freq	not.freq	not.freq	not.freq	not.freq	not.freq
ENSG00000106624	AEBP1	cg02126753	freq	not.freq	not.freq	not.freq	freq	not.freq	not.freq
ENSG00000144891	AGTR1	cg20530314	not.freq	freq	not.freq	not.freq	freq	not.freq	not.freq
ENSG00000106546	AHR	cg11166252	not.freq	not.freq	not.freq	freq	not.freq	not.freq	not.freq
ENSG00000106992	AK1	cg11714502	freq	not.freq	not.freq	not.freq	not.freq	not.freq	not.freq
ENSG00000154027	AK5	cg26466094	not.freq	freq	not.freq	not.freq	not.freq	not.freq	not.freq
ENSG00000085662	AKR1B1	cg13801416;cg18416881	freq	not.freq	freq	not.freq	freq	not.freq	not.freq
ENSG00000215116	AL590763.2-1	cg03704031	not.freq	not.freq	freq	not.freq	not.freq	not.freq	not.freq
ENSG00000184254	ALDH1A3	cg19177941	freq	not.freq	not.freq	not.freq	not.freq	not.freq	not.freq
ENSG00000144908	ALDH1L1	cg07800320;cg16312163	freq	not.freq	freq	not.freq	not.freq	not.freq	not.freq
ENSG00000109107	ALDOC	cg06367117	not.freq	not.freq	not.freq	not.freq	freq	freq	not.freq
ENSG00000161905	ALOX15	cg09872233;cg15843823	freq	freq	freq	not.freq	freq	freq	not.freq
ENSG00000180318	ALX1	cg02409351;cg14116122	freq	freq	freq	not.freq	freq	freq	not.freq
ENSG00000052850	ALX4	cg04988423	freq	not.freq	not.freq	not.freq	freq	not.freq	not.freq
ENSG00000145020	AMT	cg20191453	not.freq	not.freq	freq	not.freq	not.freq	not.freq	not.freq
ENSG00000160117	ANKLE1	cg21435336	not.freq	freq	not.freq	not.freq	not.freq	not.freq	not.freq
ENSG00000183831	ANKRD45	cg04446579	freq	freq	freq	not.freq	freq	freq	not.freq
ENSG00000169604	ANTXR1	cg11078738	not.freq	freq	not.freq	not.freq	not.freq	not.freq	not.freq
ENSG00000138356	AOX1	cg02144933;cg12627583	not.freq	not.freq	freq	not.freq	not.freq	not.freq	not.freq
ENSG00000185409	AP000708.1	cg19286604	freq	freq	not.freq	not.freq	freq	freq	not.freq
ENSG00000173113	AP001453.6-2	cg11296937	not.freq	not.freq	not.freq	freq	not.freq	not.freq	not.freq
ENSG00000103723	AP3B2	cg09472203	not.freq	not.freq	not.freq	not.freq	freq	not.freq	not.freq
ENSG00000134982	APC	cg16970232;cg20311501;cg21634602	freq	freq	freq	not.freq	freq	not.freq	not.freq
ENSG00000164062	APEH	cg20402382	not.freq	freq	not.freq	freq	not.freq	not.freq	not.freq
ENSG00000159593	APPBP1	cg12085044	not.freq	not.freq	not.freq	freq	not.freq	not.freq	not.freq
ENSG00000128805	ARHGAP22	cg25290938	not.freq	not.freq	not.freq	not.freq	not.freq	freq	not.freq
ENSG00000137962	ARHGAP29	cg26229607	not.freq	not.freq	freq	freq	not.freq	not.freq	not.freq
ENSG00000163947	ARHGEF3	cg20509080	not.freq	not.freq	not.freq	not.freq	not.freq	freq	not.freq
ENSG00000102606	ARHGEF7	cg00557354	not.freq	freq	not.freq	not.freq	freq	not.freq	not.freq
ENSG00000175414	ARL10	cg08725962	not.freq	freq	not.freq	not.freq	not.freq	not.freq	not.freq
ENSG00000165309	ARMC3	cg11710969	not.freq	freq	not.freq	not.freq	not.freq	not.freq	not.freq
ENSG00000133794	ARNTL	cg06499652	not.freq	freq	not.freq	not.freq	not.freq	not.freq	not.freq
ENSG00000006756	ARSD	cg00646140	not.freq	not.freq	not.freq	freq	not.freq	not.freq	not.freq
ENSG00000004848	ARX	cg25053900	not.freq	not.freq	freq	not.freq	not.freq	not.freq	not.freq
ENSG00000115239	ASB3	cg19664945	not.freq	not.freq	freq	not.freq	not.freq	not.freq	not.freq
ENSG00000139352	ASCL1	cg14883392	not.freq	freq	not.freq	not.freq	not.freq	not.freq	not.freq
ENSG00000183734	ASCL2	cg06263495	freq	not.freq	not.freq	not.freq	freq	not.freq	not.freq
ENSG00000130707	ASS1	cg22791453	not.freq	not.freq	not.freq	not.freq	not.freq	freq	not.freq
ENSG00000132932	ATP8A2	cg18236477	freq	not.freq	not.freq	not.freq	not.freq	not.freq	not.freq
ENSG00000107518	ATRNL1	cg04335339;cg06055013	not.freq	freq	not.freq	not.freq	freq	freq	not.freq
ENSG00000168488	ATXN2L	cg23051598	not.freq	not.freq	not.freq	freq	not.freq	not.freq	not.freq
ENSG00000198049	AVPR1B	cg04633513	not.freq	not.freq	not.freq	not.freq	not.freq	not.freq	freq
ENSG00000169255	B3GALNT1	cg12716838	not.freq	freq	not.freq	not.freq	not.freq	not.freq	not.freq
ENSG00000167080	B4GALNT2	cg20858478	not.freq	not.freq	not.freq	freq	not.freq	not.freq	not.freq
ENSG00000182272	B4GALNT4	cg16004226	not.freq	freq	not.freq	not.freq	not.freq	freq	not.freq
ENSG00000121753	BAI2	cg10773309	not.freq	freq	not.freq	not.freq	not.freq	not.freq	not.freq
ENSG00000007516	BAIAP3	cg18282543	not.freq	not.freq	freq	not.freq	not.freq	not.freq	not.freq
ENSG00000125492	BARHL1	cg12622986;cg15729869	freq	freq	not.freq	not.freq	freq	freq	not.freq
ENSG00000143032	BARHL2	cg06384463;cg17241310	not.freq	freq	not.freq	not.freq	freq	not.freq	freq
ENSG00000043039	BARX2	cg26221631	not.freq	not.freq	not.freq	freq	not.freq	not.freq	not.freq
ENSG00000186174	BCL9L	cg20029201	not.freq	not.freq	freq	not.freq	not.freq	not.freq	not.freq
ENSG00000168398	BDKRB2	cg08328671	not.freq	not.freq	not.freq	not.freq	not.freq	freq	not.freq
ENSG00000176697	BDNF	cg16257091	freq	freq	not.freq	not.freq	freq	not.freq	not.freq
ENSG00000133169	BEX1	cg21509846;cg23936476	not.freq	not.freq	freq	not.freq	not.freq	not.freq	not.freq
ENSG00000145692	BHMT	cg10660256	not.freq	not.freq	freq	not.freq	not.freq	not.freq	not.freq
ENSG00000152785	BMP3	cg01049530	not.freq	freq	not.freq	freq	not.freq	not.freq	not.freq
ENSG00000125378	BMP4	cg14310034	freq	not.freq	freq	not.freq	not.freq	not.freq	not.freq
ENSG00000183682	BMP8A	cg03664992	freq	not.freq	not.freq	not.freq	not.freq	not.freq	not.freq
ENSG00000116985	BMP8B	cg07082331	not.freq	not.freq	not.freq	not.freq	not.freq	freq	not.freq
ENSG00000144857	BOC	cg13765303;cg18742893	not.freq	freq	not.freq	not.freq	not.freq	not.freq	not.freq
ENSG00000166164	BRD7	cg25307081	not.freq	not.freq	not.freq	freq	not.freq	not.freq	not.freq
ENSG00000148803	C10orf125	cg12251804	freq	freq	freq	not.freq	freq	not.freq	not.freq
ENSG00000184719	C10orf59	cg06812977	not.freq	freq	not.freq	not.freq	not.freq	not.freq	not.freq
ENSG00000137691	C11orf70	cg20346726	not.freq	not.freq	not.freq	not.freq	not.freq	freq	not.freq
ENSG00000102802	C13orf33	cg11126134;cg24891133	freq	freq	not.freq	not.freq	freq	freq	not.freq
ENSG00000179008	C14orf39	cg27398547	not.freq	not.freq	not.freq	not.freq	not.freq	not.freq	freq
ENSG00000119636	C14orf45	cg12774845	not.freq	freq	not.freq	not.freq	not.freq	not.freq	not.freq
ENSG00000165807	C14orf50	cg04536575;cg12281657	not.freq	not.freq	freq	not.freq	freq	not.freq	not.freq
ENSG00000166920	C15orf48	cg08278554	not.freq	not.freq	not.freq	freq	not.freq	not.freq	not.freq
ENSG00000172366	C16orf14	cg09305478	not.freq	freq	not.freq	not.freq	not.freq	not.freq	not.freq
ENSG00000166960	C18orf34	cg05245861	freq	freq	not.freq	not.freq	freq	not.freq	not.freq
ENSG00000171451	C18orf4	cg25010118	not.freq	freq	not.freq	not.freq	not.freq	not.freq	not.freq
ENSG00000105176	C19orf2	cg23490074	not.freq	not.freq	freq	freq	not.freq	not.freq	not.freq
ENSG00000167595	C19orf55	cg15125472	not.freq	freq	not.freq	not.freq	not.freq	not.freq	not.freq
ENSG00000132016	C19orf57	cg21517055	not.freq	not.freq	not.freq	not.freq	freq	not.freq	not.freq
ENSG00000116885	C1orf102	cg10035922	not.freq	not.freq	not.freq	not.freq	not.freq	freq	not.freq
ENSG00000117477	C1orf114	cg08047907;cg13958426	freq	freq	freq	not.freq	freq	not.freq	not.freq
ENSG00000162817	C1orf115	cg21852292	not.freq	not.freq	not.freq	freq	freq	not.freq	not.freq
ENSG00000162639	C1orf59	cg08460435	not.freq	not.freq	not.freq	not.freq	freq	not.freq	not.freq
ENSG00000178395	C1orf65	cg27202708	not.freq	not.freq	freq	not.freq	not.freq	not.freq	not.freq
ENSG00000173918	C1QTNF1	cg24844534	not.freq	not.freq	freq	not.freq	not.freq	not.freq	not.freq
ENSG00000124191	C20orf100	cg11319389	freq	freq	not.freq	not.freq	freq	not.freq	freq
ENSG00000172264	C20orf133	cg26059153	not.freq	not.freq	not.freq	freq	not.freq	freq	not.freq
ENSG00000101463	C20orf39	cg16098981	freq	freq	not.freq	not.freq	freq	not.freq	not.freq
ENSG00000215559	C21orf81	cg21561173	freq	not.freq	not.freq	freq	not.freq	freq	not.freq
ENSG00000005436	C2orf3	cg11051158	not.freq	not.freq	not.freq	freq	not.freq	not.freq	not.freq
ENSG00000157856	C2orf39	cg04726446;cg10883621	freq	freq	freq	freq	freq	not.freq	not.freq
ENSG00000206262	C3orf72	cg17503456	freq	freq	not.freq	not.freq	freq	not.freq	not.freq
ENSG00000056050	C4orf27	cg03274876	not.freq	freq	not.freq	not.freq	not.freq	not.freq	not.freq
ENSG00000221891	C4orf39	cg00393585	not.freq	not.freq	not.freq	freq	not.freq	not.freq	not.freq
ENSG00000155542	C5orf35	cg20203395	not.freq	not.freq	freq	not.freq	not.freq	not.freq	not.freq
ENSG00000196748	C6orf126	cg09082921	not.freq	not.freq	not.freq	freq	not.freq	not.freq	not.freq
ENSG00000197261	C6orf141	cg26081162	not.freq	not.freq	not.freq	freq	not.freq	not.freq	not.freq
ENSG00000164430	C6orf150	cg00463577;cg09527362	not.freq	freq	not.freq	not.freq	not.freq	not.freq	not.freq
ENSG00000182648	C7orf13	cg07671603	not.freq	not.freq	not.freq	freq	not.freq	not.freq	not.freq
ENSG00000186354	C9orf47	cg11594137	not.freq	not.freq	not.freq	not.freq	freq	not.freq	not.freq
ENSG00000099991	CABIN1	cg15061008	not.freq	freq	not.freq	not.freq	not.freq	not.freq	not.freq
ENSG00000100314	CABP7	cg20256494	freq	not.freq	not.freq	not.freq	freq	not.freq	not.freq
ENSG00000154040	CABYR	cg11956146	not.freq	not.freq	not.freq	freq	not.freq	not.freq	not.freq
ENSG00000141837	CACNA1A	cg22187630	freq	not.freq	freq	not.freq	freq	freq	freq
ENSG00000006283	CACNA1G	cg11262815	not.freq	freq	not.freq	not.freq	not.freq	not.freq	not.freq
ENSG00000153956	CACNA2D1	cg04008901	not.freq	freq	not.freq	not.freq	not.freq	not.freq	not.freq
ENSG00000165995	CACNB2	cg01805540	not.freq	not.freq	not.freq	not.freq	freq	not.freq	not.freq
ENSG00000182985	CADM1	cg02788102;cg10193817	not.freq	freq	not.freq	not.freq	not.freq	freq	not.freq
ENSG00000104327	CALB1	cg06281795	not.freq	freq	not.freq	not.freq	not.freq	not.freq	not.freq
ENSG00000110680	CALCA	cg01971122;cg06295856;cg09068492;cg22183706	not.freq	freq	not.freq	not.freq	freq	freq	freq
ENSG00000175868	CALCB	cg08896945	not.freq	freq	not.freq	not.freq	not.freq	freq	not.freq
ENSG00000134072	CAMK1	cg23243617	not.freq	not.freq	not.freq	not.freq	not.freq	freq	not.freq
ENSG00000058404	CAMK2B	cg06905514	not.freq	not.freq	not.freq	not.freq	freq	not.freq	not.freq
ENSG00000214711	CAPN14	cg05882522	not.freq	freq	not.freq	not.freq	not.freq	not.freq	not.freq
ENSG00000105974	CAV1	cg17469978;cg22126032	not.freq	not.freq	freq	not.freq	not.freq	not.freq	not.freq
ENSG00000105971	CAV2	cg26774312	not.freq	not.freq	not.freq	freq	not.freq	not.freq	not.freq
ENSG00000141668	CBLN2	cg21902544	not.freq	not.freq	not.freq	freq	freq	not.freq	not.freq
ENSG00000159228	CBR1	cg00695416;cg01962969	freq	not.freq	not.freq	not.freq	not.freq	freq	not.freq
ENSG00000160200	CBS	cg09622447	not.freq	freq	not.freq	not.freq	not.freq	not.freq	not.freq
ENSG00000160994	CCDC105	cg02489552	freq	not.freq	not.freq	not.freq	not.freq	not.freq	freq
ENSG00000183323	CCDC125	cg15003158	not.freq	not.freq	not.freq	freq	not.freq	not.freq	not.freq
ENSG00000163081	CCDC140	cg25596297	not.freq	freq	freq	not.freq	freq	not.freq	not.freq
ENSG00000163885	CCDC37	cg00891278;cg20312228	not.freq	not.freq	freq	not.freq	freq	freq	not.freq
ENSG00000173093	CCDC63	cg00658626	not.freq	not.freq	not.freq	freq	not.freq	not.freq	not.freq
ENSG00000166510	CCDC68	cg07177852	freq	not.freq	not.freq	not.freq	not.freq	freq	not.freq
ENSG00000177352	CCDC71	cg22527345	not.freq	not.freq	not.freq	freq	not.freq	not.freq	not.freq
ENSG00000162004	CCDC78	cg16899442	not.freq	not.freq	not.freq	freq	not.freq	not.freq	not.freq
ENSG00000187094	CCK	cg03724463	freq	not.freq	freq	not.freq	freq	freq	not.freq
ENSG00000133101	CCNA1	cg13060997	not.freq	not.freq	freq	not.freq	not.freq	not.freq	not.freq
ENSG00000091972	CD200	cg10777851	not.freq	not.freq	freq	not.freq	freq	not.freq	not.freq
ENSG00000185275	CD24L4	cg23654549	not.freq	not.freq	freq	freq	not.freq	not.freq	not.freq
ENSG00000174059	CD34	cg19591881	freq	not.freq	freq	not.freq	freq	not.freq	not.freq
ENSG00000026508	CD44	cg01879488;cg08530414;cg17640322;cg18652941;cg20143092	not.freq	not.freq	freq	not.freq	not.freq	not.freq	not.freq
ENSG00000196352	CD55	cg06792598	not.freq	not.freq	not.freq	freq	not.freq	not.freq	not.freq
ENSG00000153563	CD8A	cg17108819	freq	not.freq	not.freq	not.freq	freq	not.freq	not.freq
ENSG00000163814	CDCP1	cg24975222	not.freq	not.freq	not.freq	freq	not.freq	not.freq	not.freq
ENSG00000140937	CDH11	cg12163490	not.freq	not.freq	not.freq	not.freq	freq	freq	not.freq
ENSG00000170558	CDH2	cg09313439	not.freq	freq	not.freq	not.freq	freq	not.freq	not.freq
ENSG00000081138	CDH7	cg05637351	not.freq	freq	not.freq	not.freq	not.freq	not.freq	not.freq
ENSG00000185324	CDK10	cg12119029	not.freq	not.freq	freq	not.freq	not.freq	not.freq	not.freq
ENSG00000171450	CDK5R2	cg14831838	not.freq	not.freq	not.freq	not.freq	freq	not.freq	not.freq
ENSG00000138769	CDKL2	cg14988503;cg24432073	freq	not.freq	not.freq	freq	not.freq	freq	not.freq
ENSG00000129596	CDO1	cg12880658	freq	not.freq	freq	not.freq	freq	not.freq	freq
ENSG00000008300	CELSR3	cg09736162	not.freq	not.freq	not.freq	not.freq	freq	freq	not.freq
ENSG00000184524	CEND1	cg09553358	not.freq	not.freq	not.freq	not.freq	not.freq	freq	not.freq
ENSG00000136457	CHAD	cg06958829	freq	not.freq	not.freq	not.freq	not.freq	not.freq	not.freq
ENSG00000164695	CHMP4C	cg02471507;cg17029151	not.freq	not.freq	not.freq	freq	not.freq	not.freq	not.freq
ENSG00000154645	CHODL	cg24130010	not.freq	not.freq	freq	not.freq	not.freq	not.freq	not.freq
ENSG00000101938	CHRDL1	cg05921207	not.freq	not.freq	freq	not.freq	not.freq	not.freq	not.freq
ENSG00000080644	CHRNA3	cg04603031	not.freq	not.freq	not.freq	not.freq	freq	not.freq	not.freq
ENSG00000170175	CHRNB1	cg18884137	not.freq	not.freq	freq	not.freq	not.freq	not.freq	not.freq
ENSG00000176194	CIDEA	cg20950011	freq	not.freq	not.freq	not.freq	freq	not.freq	not.freq
ENSG00000179862	CITED4	cg22748573	not.freq	not.freq	not.freq	freq	not.freq	not.freq	not.freq
ENSG00000184697	CLDN6	cg07384961	not.freq	freq	not.freq	not.freq	freq	freq	not.freq
ENSG00000112782	CLIC5	cg08748415	not.freq	not.freq	not.freq	freq	not.freq	not.freq	not.freq
ENSG00000159212	CLIC6	cg18074297	not.freq	not.freq	not.freq	not.freq	not.freq	freq	not.freq
ENSG00000171603	CLSTN1	cg26985289	not.freq	not.freq	freq	freq	not.freq	not.freq	not.freq
ENSG00000158258	CLSTN2	cg08853659	not.freq	freq	not.freq	not.freq	freq	not.freq	not.freq
ENSG00000140931	CMTM3	cg16335762;cg23297477	not.freq	not.freq	freq	not.freq	not.freq	not.freq	not.freq
ENSG00000119865	CNRIP1	cg07080358	freq	not.freq	not.freq	not.freq	freq	not.freq	not.freq
ENSG00000174469	CNTNAP2	cg16254309	freq	not.freq	not.freq	freq	freq	not.freq	freq
ENSG00000187955	COL14A1	cg23196831	freq	not.freq	freq	not.freq	freq	not.freq	freq
ENSG00000182871	COL18A1	cg15470298	not.freq	not.freq	not.freq	freq	not.freq	not.freq	not.freq
ENSG00000108821	COL1A1	cg01234133	not.freq	freq	not.freq	not.freq	freq	freq	not.freq
ENSG00000164692	COL1A2	cg25300386	freq	freq	not.freq	not.freq	not.freq	not.freq	not.freq
ENSG00000124749	COL21A1	cg13830624	freq	not.freq	not.freq	not.freq	not.freq	freq	not.freq
ENSG00000050767	COL23A1	cg20546002	not.freq	freq	not.freq	not.freq	not.freq	not.freq	not.freq
ENSG00000196739	COL27A1	cg09944147	not.freq	freq	not.freq	not.freq	not.freq	not.freq	not.freq
ENSG00000130635	COL5A1	cg26024843	freq	not.freq	not.freq	freq	freq	not.freq	not.freq
ENSG00000114270	COL7A1	cg11846236	freq	freq	freq	not.freq	freq	not.freq	not.freq
ENSG00000049089	COL9A2	cg24686358;cg26710722	not.freq	freq	not.freq	not.freq	not.freq	not.freq	not.freq
ENSG00000105664	COMP	cg15784332	not.freq	not.freq	freq	not.freq	freq	not.freq	not.freq
ENSG00000145244	CORIN	cg26018901	freq	not.freq	freq	not.freq	not.freq	freq	not.freq
ENSG00000109472	CPE	cg02886284	not.freq	freq	not.freq	not.freq	not.freq	not.freq	not.freq
ENSG00000145920	CPLX2	cg19885761;cg22776578	freq	not.freq	freq	not.freq	freq	not.freq	not.freq
ENSG00000106066	CPVL	cg11044163;cg24448259	not.freq	not.freq	freq	not.freq	not.freq	not.freq	not.freq
ENSG00000121898	CPXM2	cg03630088	not.freq	not.freq	not.freq	not.freq	freq	not.freq	not.freq
ENSG00000109625	CPZ	cg00514895;cg03292388	freq	freq	not.freq	not.freq	not.freq	not.freq	not.freq
ENSG00000203710	CR1	cg05825950	not.freq	freq	freq	not.freq	freq	not.freq	not.freq
ENSG00000166426	CRABP1	cg11200929;cg16703647;cg17133183;cg23337754	freq	freq	not.freq	not.freq	freq	not.freq	not.freq
ENSG00000120088	CRHR1	cg04856689	not.freq	freq	not.freq	not.freq	not.freq	not.freq	not.freq
ENSG00000213145	CRIP1	cg02000005;cg04411625	not.freq	not.freq	freq	freq	not.freq	not.freq	not.freq
ENSG00000146215	CRIP3	cg05885123;cg13097407	freq	not.freq	freq	not.freq	not.freq	freq	not.freq
ENSG00000072832	CRMP1	cg03544320	not.freq	not.freq	freq	not.freq	not.freq	not.freq	not.freq
ENSG00000163499	CRYBA2	cg10775273	freq	not.freq	not.freq	not.freq	not.freq	not.freq	not.freq
ENSG00000038427	CSPG2	cg04525496	not.freq	freq	not.freq	not.freq	freq	not.freq	not.freq
ENSG00000066032	CTNNA2	cg08107272;cg23699324	not.freq	freq	not.freq	not.freq	not.freq	freq	not.freq
ENSG00000169862	CTNND2	cg25302419	not.freq	freq	not.freq	not.freq	freq	not.freq	not.freq
ENSG00000101160	CTSZ	cg13021192	not.freq	not.freq	not.freq	freq	not.freq	not.freq	not.freq
ENSG00000166266	CUL5	cg07979752	not.freq	not.freq	not.freq	not.freq	not.freq	freq	not.freq
ENSG00000163739	CXCL1	cg25806808	freq	not.freq	freq	freq	not.freq	not.freq	not.freq
ENSG00000163735	CXCL5	cg10088985	freq	not.freq	freq	not.freq	freq	freq	freq
ENSG00000051523	CYBA	cg26537639	freq	not.freq	freq	not.freq	not.freq	not.freq	not.freq
ENSG00000138061	CYP1B1	cg25856383	not.freq	freq	freq	not.freq	not.freq	not.freq	not.freq
ENSG00000003137	CYP26B1	cg04884908	freq	not.freq	not.freq	not.freq	freq	freq	not.freq
ENSG00000172817	CYP7B1	cg04418492	not.freq	not.freq	not.freq	freq	not.freq	not.freq	not.freq
ENSG00000166265	CYYR1	cg10238818	freq	not.freq	not.freq	not.freq	freq	not.freq	freq
ENSG00000173406	DAB1	cg00848728	freq	not.freq	freq	not.freq	freq	freq	not.freq
ENSG00000165659	DACH1	cg26413827	not.freq	not.freq	not.freq	freq	not.freq	not.freq	not.freq
ENSG00000126733	DACH2	cg15373633	not.freq	not.freq	not.freq	freq	not.freq	not.freq	not.freq
ENSG00000196730	DAPK1	cg15746719	not.freq	not.freq	not.freq	not.freq	not.freq	not.freq	freq
ENSG00000113758	DBN1	cg23983884	not.freq	not.freq	not.freq	freq	not.freq	not.freq	not.freq
ENSG00000187323	DCC	cg25266232	not.freq	not.freq	not.freq	not.freq	freq	not.freq	freq
ENSG00000146038	DCDC2	cg04515001;cg16306115	not.freq	freq	not.freq	freq	not.freq	freq	not.freq
ENSG00000164002	DEM1	cg25568243;cg26776069	not.freq	not.freq	not.freq	freq	not.freq	not.freq	not.freq
ENSG00000175084	DES	cg18182399	not.freq	not.freq	freq	not.freq	freq	not.freq	not.freq
ENSG00000105928	DFNA5	cg24805239	freq	freq	not.freq	not.freq	freq	not.freq	not.freq
ENSG00000058866	DGKG	cg25808906	not.freq	freq	not.freq	not.freq	not.freq	not.freq	not.freq
ENSG00000147202	DIAPH2	cg17694877	freq	not.freq	not.freq	not.freq	not.freq	freq	not.freq
ENSG00000107984	DKK1	cg07684796	freq	freq	freq	not.freq	not.freq	not.freq	not.freq
ENSG00000155011	DKK2	cg01471384	not.freq	freq	not.freq	not.freq	freq	not.freq	not.freq
ENSG00000050165	DKK3	cg13216057	freq	freq	not.freq	not.freq	not.freq	freq	not.freq
ENSG00000008226	DLEC1	cg00807586;cg23881725	freq	freq	freq	not.freq	freq	not.freq	not.freq
ENSG00000185559	DLK1	cg17412258	freq	not.freq	not.freq	not.freq	freq	not.freq	not.freq
ENSG00000144355	DLX1	cg16652259	freq	not.freq	not.freq	not.freq	not.freq	not.freq	not.freq
ENSG00000105880	DLX5	cg00096922;cg13344740	freq	not.freq	not.freq	not.freq	not.freq	freq	not.freq
ENSG00000137090	DMRT1	cg03168582;cg25905812	freq	freq	not.freq	not.freq	freq	freq	not.freq
ENSG00000173253	DMRT2	cg00250430	not.freq	not.freq	not.freq	not.freq	not.freq	freq	freq
ENSG00000064218	DMRT3	cg12420104	freq	not.freq	not.freq	not.freq	freq	not.freq	not.freq
ENSG00000176399	DMRTA1	cg22007439	not.freq	freq	not.freq	not.freq	not.freq	not.freq	not.freq
ENSG00000007174	DNAH9	cg25174591	not.freq	not.freq	not.freq	not.freq	freq	not.freq	not.freq
ENSG00000167968	DNASE1L2	cg12619509	not.freq	not.freq	freq	not.freq	not.freq	not.freq	freq
ENSG00000147459	DOCK5	cg25192419	not.freq	not.freq	not.freq	freq	not.freq	not.freq	not.freq
ENSG00000157851	DPYSL5	cg26195812	freq	freq	not.freq	not.freq	freq	not.freq	not.freq
ENSG00000184845	DRD1	cg16112129	freq	not.freq	not.freq	not.freq	not.freq	not.freq	not.freq
ENSG00000130643	DRD1IP	cg21965997	freq	freq	not.freq	not.freq	freq	not.freq	not.freq
ENSG00000069696	DRD4	cg06825142	not.freq	freq	not.freq	not.freq	freq	freq	not.freq
ENSG00000169676	DRD5	cg09936561	freq	not.freq	freq	not.freq	not.freq	not.freq	freq
ENSG00000134755	DSC2	cg00566759	not.freq	not.freq	not.freq	freq	not.freq	not.freq	not.freq
ENSG00000134762	DSC3	cg15439862	freq	not.freq	freq	not.freq	not.freq	freq	not.freq
ENSG00000140254	DUOXA1	cg15105703	freq	not.freq	freq	not.freq	not.freq	not.freq	not.freq
ENSG00000133878	DUSP26	cg25738273	not.freq	freq	not.freq	not.freq	not.freq	not.freq	not.freq
ENSG00000168589	DYNLRB2	cg00720137	not.freq	freq	not.freq	not.freq	not.freq	not.freq	not.freq
ENSG00000134874	DZIP1	cg00756058	not.freq	freq	not.freq	not.freq	freq	not.freq	not.freq
ENSG00000107223	EDF1	cg17185543	not.freq	freq	not.freq	not.freq	not.freq	not.freq	not.freq
ENSG00000164176	EDIL3	cg03478689	not.freq	freq	not.freq	not.freq	not.freq	not.freq	not.freq
ENSG00000124205	EDN3	cg04048259	freq	not.freq	not.freq	not.freq	freq	not.freq	not.freq
ENSG00000136160	EDNRB	cg23316360	freq	not.freq	not.freq	not.freq	freq	not.freq	not.freq
ENSG00000034239	EFCAB1	cg22836229	not.freq	not.freq	not.freq	not.freq	freq	freq	not.freq
ENSG00000115380	EFEMP1	cg20786074	not.freq	not.freq	freq	not.freq	freq	freq	freq
ENSG00000115468	EFHD1	cg09536738	not.freq	not.freq	not.freq	freq	not.freq	not.freq	not.freq
ENSG00000100842	EFS	cg17606785	not.freq	not.freq	freq	not.freq	not.freq	freq	not.freq
ENSG00000164318	EGFLAM	cg26747293	not.freq	freq	not.freq	not.freq	not.freq	not.freq	not.freq
ENSG00000113790	EHHADH	cg21685266	not.freq	not.freq	not.freq	freq	not.freq	not.freq	not.freq
ENSG00000155849	ELMO1	cg08453021;cg19118812	not.freq	freq	not.freq	not.freq	freq	not.freq	not.freq
ENSG00000118402	ELOVL4	cg13297865	not.freq	freq	not.freq	not.freq	freq	freq	not.freq
ENSG00000132205	EMILIN2	cg14133708	not.freq	freq	not.freq	not.freq	not.freq	not.freq	not.freq
ENSG00000106991	ENG	cg24910675	not.freq	not.freq	not.freq	not.freq	not.freq	not.freq	freq
ENSG00000165675	ENOX2	cg20964758	not.freq	not.freq	not.freq	freq	not.freq	not.freq	not.freq
ENSG00000163508	EOMES	cg12858460	freq	freq	not.freq	not.freq	not.freq	not.freq	not.freq
ENSG00000082397	EPB41L3	cg00027083	not.freq	not.freq	freq	not.freq	not.freq	not.freq	freq
ENSG00000086289	EPDR1	cg04499325	not.freq	freq	not.freq	not.freq	not.freq	not.freq	not.freq
ENSG00000183317	EPHA10	cg07447922;cg12128017	freq	not.freq	not.freq	not.freq	freq	freq	not.freq
ENSG00000133106	EPSTI1	cg14539231;cg22905097	freq	not.freq	freq	not.freq	not.freq	not.freq	not.freq
ENSG00000178568	ERBB4	cg07015629	not.freq	freq	not.freq	not.freq	not.freq	not.freq	not.freq
ENSG00000124882	EREG	cg04941721	freq	not.freq	freq	not.freq	not.freq	not.freq	not.freq
ENSG00000157554	ERG	cg03127334	not.freq	not.freq	freq	not.freq	not.freq	not.freq	not.freq
ENSG00000091831	ESR1	cg00655307	not.freq	freq	not.freq	not.freq	not.freq	not.freq	not.freq
ENSG00000106038	EVX1	cg18397523	freq	not.freq	not.freq	not.freq	freq	freq	freq
ENSG00000104313	EYA1	cg16793061	not.freq	not.freq	not.freq	not.freq	freq	not.freq	not.freq
ENSG00000164687	FABP5	cg19904463	freq	not.freq	freq	not.freq	freq	not.freq	not.freq
ENSG00000158234	FAIM	cg02712878	not.freq	not.freq	not.freq	freq	not.freq	not.freq	not.freq
ENSG00000135472	FAIM2	cg27188703	not.freq	not.freq	freq	not.freq	not.freq	not.freq	freq
ENSG00000165566	FAM123A	cg22029275	not.freq	not.freq	not.freq	not.freq	freq	not.freq	not.freq
ENSG00000159784	FAM131B	cg25946952	not.freq	freq	not.freq	not.freq	not.freq	not.freq	not.freq
ENSG00000143340	FAM163A	cg13449778	freq	freq	not.freq	freq	freq	not.freq	not.freq
ENSG00000163377	FAM19A4	cg13921352	freq	not.freq	not.freq	freq	freq	freq	not.freq
ENSG00000108950	FAM20A	cg01697732	not.freq	freq	not.freq	not.freq	not.freq	not.freq	not.freq
ENSG00000183844	FAM3B	cg03158400	freq	not.freq	freq	not.freq	not.freq	not.freq	not.freq
ENSG00000198797	FAM5B	cg13589108	not.freq	freq	not.freq	not.freq	freq	not.freq	not.freq
ENSG00000161243	FBXO27	cg02197293	not.freq	freq	freq	freq	not.freq	not.freq	not.freq
ENSG00000177294	FBXO39	cg02613386;cg20723355	freq	not.freq	freq	not.freq	not.freq	not.freq	not.freq
ENSG00000146618	FERD3L	cg25691167	freq	not.freq	freq	not.freq	freq	freq	freq
ENSG00000163497	FEV	cg11269533;cg24178740	freq	not.freq	not.freq	not.freq	freq	not.freq	freq
ENSG00000161958	FGF11	cg15068733	not.freq	freq	freq	not.freq	not.freq	not.freq	not.freq
ENSG00000078579	FGF20	cg24030449	not.freq	not.freq	not.freq	freq	not.freq	not.freq	not.freq
ENSG00000075388	FGF4	cg19831575	freq	not.freq	not.freq	not.freq	not.freq	not.freq	not.freq
ENSG00000138675	FGF5	cg14197923	not.freq	freq	not.freq	not.freq	not.freq	not.freq	not.freq
ENSG00000107831	FGF8	cg16584573	not.freq	freq	not.freq	not.freq	freq	not.freq	not.freq
ENSG00000182263	FIGN	cg06564900	not.freq	freq	not.freq	not.freq	not.freq	not.freq	not.freq
ENSG00000151702	FLI1	cg17872757	freq	not.freq	not.freq	not.freq	freq	not.freq	not.freq
ENSG00000136068	FLNB	cg08785215	not.freq	not.freq	not.freq	freq	not.freq	not.freq	not.freq
ENSG00000128591	FLNC	cg02661879	not.freq	freq	not.freq	not.freq	not.freq	not.freq	not.freq
ENSG00000185070	FLRT2	cg17410236	freq	not.freq	freq	not.freq	freq	not.freq	not.freq
ENSG00000086205	FOLH1	cg14775560	not.freq	not.freq	not.freq	freq	not.freq	not.freq	not.freq
ENSG00000129514	FOXA1	cg03026462	not.freq	not.freq	not.freq	freq	not.freq	not.freq	not.freq
ENSG00000171956	FOXB1	cg22777952	not.freq	freq	not.freq	freq	freq	not.freq	not.freq
ENSG00000183900	FOXD1	cg13958614	not.freq	not.freq	not.freq	freq	not.freq	not.freq	not.freq
ENSG00000176165	FOXG1B	cg10300684	freq	not.freq	freq	not.freq	freq	freq	freq
ENSG00000186766	FOXI2	cg13929328;cg19884262	not.freq	not.freq	freq	not.freq	freq	freq	freq
ENSG00000162998	FRZB	cg20308679	not.freq	not.freq	not.freq	not.freq	freq	not.freq	not.freq
ENSG00000075618	FSCN1	cg25176823	freq	not.freq	not.freq	not.freq	freq	freq	not.freq
ENSG00000134363	FST	cg07499072	not.freq	freq	not.freq	not.freq	not.freq	not.freq	not.freq
ENSG00000168843	FSTL5	cg18695917	not.freq	freq	not.freq	not.freq	not.freq	not.freq	not.freq
ENSG00000123689	G0S2	cg08185241;cg17710021	freq	freq	not.freq	freq	not.freq	not.freq	not.freq
ENSG00000109158	GABRA4	cg03593419	freq	not.freq	not.freq	not.freq	not.freq	not.freq	not.freq
ENSG00000145864	GABRB2	cg01939681	not.freq	freq	not.freq	freq	not.freq	not.freq	not.freq
ENSG00000136750	GAD2	cg04599297	freq	not.freq	freq	not.freq	freq	freq	not.freq
ENSG00000175229	GAL3ST3	cg21238818	not.freq	not.freq	freq	not.freq	not.freq	not.freq	freq
ENSG00000054983	GALC	cg24058132	freq	not.freq	not.freq	freq	not.freq	not.freq	not.freq
ENSG00000158089	GALNT14	cg22395019	not.freq	freq	freq	freq	not.freq	not.freq	not.freq
ENSG00000166573	GALR1	cg10486998;cg15343119;cg26721264	freq	freq	not.freq	not.freq	freq	freq	not.freq
ENSG00000105679	GAPDHS	cg25681177	freq	not.freq	not.freq	not.freq	not.freq	not.freq	freq
ENSG00000107485	GATA3	cg06230736	not.freq	freq	not.freq	not.freq	freq	freq	not.freq
ENSG00000136574	GATA4	cg14900471	freq	not.freq	freq	not.freq	freq	not.freq	not.freq
ENSG00000130700	GATA5	cg15749748	not.freq	not.freq	not.freq	not.freq	freq	not.freq	not.freq
ENSG00000141448	GATA6	cg00940278;cg19496782	not.freq	not.freq	not.freq	freq	not.freq	not.freq	not.freq
ENSG00000124827	GCM2	cg02844545;cg09829319	freq	freq	freq	not.freq	freq	not.freq	freq
ENSG00000187210	GCNT1	cg22289360	not.freq	not.freq	not.freq	freq	not.freq	not.freq	not.freq
ENSG00000119125	GDA	cg08768421	freq	not.freq	not.freq	not.freq	freq	freq	not.freq
ENSG00000124194	GDAP1L1	cg04448487;cg17810944	freq	not.freq	freq	not.freq	freq	not.freq	not.freq
ENSG00000168621	GDNF	cg07442479	freq	not.freq	not.freq	freq	freq	not.freq	not.freq
ENSG00000162676	GFI1	cg22341104	freq	not.freq	freq	not.freq	freq	not.freq	not.freq
ENSG00000151892	GFRA1	cg23898073	not.freq	freq	not.freq	not.freq	freq	not.freq	not.freq
ENSG00000146013	GFRA3	cg09350274	not.freq	freq	freq	not.freq	not.freq	not.freq	not.freq
ENSG00000137960	GIPC2	cg09107315	not.freq	not.freq	not.freq	not.freq	not.freq	freq	not.freq
ENSG00000187513	GJA4	cg07070934	freq	not.freq	not.freq	not.freq	not.freq	not.freq	not.freq
ENSG00000159248	GJD2	cg00792849;cg21053529	freq	not.freq	freq	not.freq	freq	not.freq	freq
ENSG00000166105	GLB1L3	cg19674669	freq	freq	not.freq	not.freq	freq	not.freq	not.freq
ENSG00000178445	GLDC	cg17009433	not.freq	freq	not.freq	not.freq	freq	freq	not.freq
ENSG00000173401	GLIPR1L1	cg21087137	freq	not.freq	freq	not.freq	freq	not.freq	not.freq
ENSG00000174842	GLMN	cg01045423	not.freq	freq	not.freq	not.freq	not.freq	not.freq	not.freq
ENSG00000112164	GLP1R	cg25014318	freq	freq	freq	not.freq	freq	not.freq	not.freq
ENSG00000145888	GLRA1	cg14319409	not.freq	freq	not.freq	freq	freq	not.freq	not.freq
ENSG00000109738	GLRB	cg09688546	not.freq	not.freq	not.freq	not.freq	freq	not.freq	not.freq
ENSG00000135423	GLS2	cg14679587	not.freq	not.freq	not.freq	freq	not.freq	not.freq	not.freq
ENSG00000198756	GLT25D2	cg02314308;cg14313310	not.freq	freq	not.freq	not.freq	not.freq	not.freq	not.freq
ENSG00000182890	GLUD2	cg11174654	not.freq	not.freq	not.freq	freq	not.freq	not.freq	not.freq
ENSG00000114450	GNB4	cg09997760	not.freq	freq	not.freq	not.freq	not.freq	not.freq	not.freq
ENSG00000127920	GNG11	cg22983529	not.freq	freq	not.freq	not.freq	not.freq	not.freq	not.freq
ENSG00000168243	GNG4	cg02780849;cg09649610	not.freq	not.freq	freq	not.freq	freq	not.freq	freq
ENSG00000124713	GNMT	cg23696834	not.freq	not.freq	not.freq	not.freq	not.freq	freq	not.freq
ENSG00000132975	GPR12	cg22179082	not.freq	not.freq	not.freq	not.freq	freq	not.freq	not.freq
ENSG00000173890	GPR160	cg18741908	not.freq	not.freq	not.freq	freq	not.freq	not.freq	not.freq
ENSG00000154478	GPR26	cg02757432	not.freq	not.freq	freq	not.freq	not.freq	not.freq	not.freq
ENSG00000170837	GPR27	cg13562542	not.freq	not.freq	not.freq	freq	not.freq	not.freq	not.freq
ENSG00000146360	GPR6	cg12800028	not.freq	not.freq	not.freq	freq	not.freq	not.freq	not.freq
ENSG00000155269	GPR78	cg10189695	not.freq	not.freq	freq	freq	freq	not.freq	not.freq
ENSG00000123901	GPR83	cg22325703	not.freq	not.freq	not.freq	not.freq	freq	not.freq	not.freq
ENSG00000181656	GPR88	cg10298815	freq	not.freq	not.freq	not.freq	freq	not.freq	not.freq
ENSG00000158301	GPRASP2	cg00862041	not.freq	not.freq	freq	not.freq	not.freq	not.freq	not.freq
ENSG00000211445	GPX3	cg07699362;cg21516478	freq	not.freq	freq	not.freq	not.freq	not.freq	not.freq
ENSG00000116157	GPX7	cg16557944;cg22129364	freq	freq	freq	not.freq	not.freq	not.freq	not.freq
ENSG00000161835	GRASP	cg04034767	not.freq	freq	freq	not.freq	not.freq	not.freq	not.freq
ENSG00000120251	GRIA2	cg25148589	freq	not.freq	freq	not.freq	not.freq	not.freq	not.freq
ENSG00000152578	GRIA4	cg19343464	freq	not.freq	freq	not.freq	freq	not.freq	not.freq
ENSG00000171189	GRIK1	cg09542111	not.freq	freq	not.freq	not.freq	freq	not.freq	not.freq
ENSG00000164418	GRIK2	cg16009558;cg26316946	not.freq	not.freq	not.freq	not.freq	freq	not.freq	freq
ENSG00000198785	GRIN3A	cg08997253;cg18794577	freq	freq	not.freq	not.freq	freq	not.freq	freq
ENSG00000152822	GRM1	cg06015218	freq	not.freq	freq	not.freq	freq	freq	freq
ENSG00000113262	GRM6	cg14859460	freq	not.freq	freq	not.freq	freq	freq	freq
ENSG00000196277	GRM7	cg02332525	not.freq	not.freq	freq	not.freq	not.freq	freq	not.freq
ENSG00000133937	GSC	cg19224837	not.freq	not.freq	not.freq	not.freq	freq	not.freq	not.freq
ENSG00000169840	GSH1	cg26609631	freq	not.freq	freq	not.freq	not.freq	freq	not.freq
ENSG00000180613	GSH2	cg11465971	not.freq	freq	not.freq	not.freq	not.freq	not.freq	not.freq
ENSG00000134202	GSTM3	cg25027501	not.freq	freq	not.freq	not.freq	not.freq	not.freq	not.freq
ENSG00000084207	GSTP1	cg02659086;cg04920951	freq	not.freq	freq	not.freq	not.freq	not.freq	not.freq
ENSG00000132518	GUCY2D	cg25465406	freq	freq	freq	not.freq	freq	not.freq	freq
ENSG00000144366	GULP1	cg13274254	not.freq	not.freq	not.freq	not.freq	not.freq	freq	not.freq
ENSG00000056998	GYG2	cg05113908	not.freq	not.freq	not.freq	freq	not.freq	not.freq	not.freq
ENSG00000162882	HAAO	cg20289949	freq	not.freq	freq	not.freq	not.freq	not.freq	not.freq
ENSG00000113196	HAND1	cg19721889	freq	freq	not.freq	not.freq	freq	freq	not.freq
ENSG00000164107	HAND2	cg02774439	freq	freq	freq	not.freq	freq	not.freq	not.freq
ENSG00000140511	HAPLN3	cg03698393;cg08348496	not.freq	not.freq	freq	not.freq	not.freq	not.freq	not.freq
ENSG00000086506	HBQ1	cg07703401	freq	not.freq	freq	not.freq	freq	not.freq	freq
ENSG00000172534	HCFC1	cg06809565	freq	not.freq	not.freq	not.freq	not.freq	not.freq	not.freq
ENSG00000219962	HCG4P8	cg21529533	freq	not.freq	freq	not.freq	freq	not.freq	not.freq
ENSG00000101336	HCK	cg03414321;cg08623947	not.freq	freq	not.freq	not.freq	freq	not.freq	not.freq
ENSG00000137252	HCRTR2	cg13948987	not.freq	freq	not.freq	not.freq	freq	not.freq	not.freq
ENSG00000010704	HFE	cg06892726	not.freq	not.freq	freq	not.freq	not.freq	not.freq	not.freq
ENSG00000152804	HHEX	cg11378840	not.freq	freq	not.freq	freq	not.freq	not.freq	not.freq
ENSG00000164161	HHIP	cg14580567	not.freq	not.freq	freq	not.freq	not.freq	not.freq	not.freq
ENSG00000124440	HIF3A	cg02879662	not.freq	freq	freq	not.freq	not.freq	not.freq	not.freq
ENSG00000124610	HIST1H1A	cg10146929	freq	not.freq	freq	not.freq	not.freq	freq	freq
ENSG00000184357	HIST1H1B	cg04676561	not.freq	not.freq	not.freq	not.freq	freq	not.freq	not.freq
ENSG00000196787	HIST1H2AG	cg08717396;cg24358465	not.freq	not.freq	not.freq	not.freq	freq	not.freq	not.freq
ENSG00000158373	HIST1H2BD	cg26741595	not.freq	not.freq	freq	not.freq	not.freq	not.freq	not.freq
ENSG00000197459	HIST1H2BH	cg14776962	not.freq	not.freq	not.freq	not.freq	freq	not.freq	not.freq
ENSG00000168242	HIST1H2BI	cg27059238	not.freq	freq	not.freq	not.freq	not.freq	not.freq	freq
ENSG00000220323	HIST1H2BN	cg02367951	not.freq	not.freq	not.freq	not.freq	not.freq	not.freq	freq
ENSG00000196532	HIST1H3C	cg07636178;cg25438963	freq	freq	not.freq	not.freq	freq	not.freq	freq
ENSG00000112727	HIST1H3F	cg21663122	not.freq	not.freq	not.freq	not.freq	freq	not.freq	not.freq
ENSG00000178458	HIST1H3G	cg02909790	freq	not.freq	freq	freq	freq	not.freq	freq
ENSG00000182572	HIST1H3I	cg12181621	freq	freq	freq	not.freq	freq	not.freq	not.freq
ENSG00000197153	HIST1H3J	cg17718302;cg17965019	freq	not.freq	freq	freq	freq	freq	freq
ENSG00000188987	HIST1H4D	cg12315302;cg21026663	freq	not.freq	freq	not.freq	freq	not.freq	freq
ENSG00000198518	HIST1H4E	cg08687901;cg16706631	not.freq	not.freq	not.freq	not.freq	freq	not.freq	not.freq
ENSG00000198327	HIST1H4F	cg05159188	not.freq	not.freq	freq	not.freq	freq	freq	not.freq
ENSG00000198339	HIST1H4I	cg02599464;cg21269897	not.freq	not.freq	not.freq	not.freq	freq	not.freq	not.freq
ENSG00000196890	HIST3H2BB	cg00143998;cg14541950	not.freq	not.freq	not.freq	not.freq	freq	not.freq	not.freq
ENSG00000197837	HIST4H4	cg05060662	not.freq	not.freq	not.freq	not.freq	freq	not.freq	not.freq
ENSG00000206503	HLA-A	cg20879959	freq	not.freq	freq	not.freq	not.freq	freq	not.freq
ENSG00000204592	HLA-E	cg17475918	freq	not.freq	freq	not.freq	not.freq	not.freq	not.freq
ENSG00000149948	HMGA2	cg03251079	freq	not.freq	not.freq	not.freq	not.freq	not.freq	not.freq
ENSG00000182667	HNT	cg11965370	freq	not.freq	not.freq	not.freq	freq	not.freq	freq
ENSG00000105991	HOXA1	cg03700462;cg12686016	freq	not.freq	not.freq	not.freq	freq	not.freq	not.freq
ENSG00000197576	HOXA4	cg04317399	not.freq	not.freq	not.freq	not.freq	not.freq	not.freq	freq
ENSG00000106004	HOXA5	cg12128839	not.freq	freq	freq	not.freq	not.freq	not.freq	not.freq
ENSG00000106006	HOXA6	cg04265576	not.freq	freq	not.freq	not.freq	not.freq	not.freq	not.freq
ENSG00000122592	HOXA7	cg23432345	freq	not.freq	freq	not.freq	freq	not.freq	not.freq
ENSG00000078399	HOXA9	cg07778029	freq	not.freq	not.freq	not.freq	freq	not.freq	not.freq
ENSG00000159184	HOXB13	cg21842478	freq	not.freq	not.freq	not.freq	freq	not.freq	not.freq
ENSG00000182742	HOXB4	cg02422694;cg04609859;cg08089301	freq	not.freq	freq	not.freq	freq	not.freq	not.freq
ENSG00000120075	HOXB5	cg16495265	not.freq	not.freq	not.freq	not.freq	freq	not.freq	freq
ENSG00000120087	HOXB7	cg09357097	not.freq	not.freq	freq	not.freq	freq	not.freq	not.freq
ENSG00000170689	HOXB9	cg12370791;cg13643585	freq	not.freq	not.freq	not.freq	freq	not.freq	not.freq
ENSG00000180818	HOXC10	cg08900043	not.freq	not.freq	freq	not.freq	freq	freq	not.freq
ENSG00000123388	HOXC11	cg22709192	not.freq	not.freq	freq	not.freq	not.freq	not.freq	freq
ENSG00000123407	HOXC12	cg05589246;cg19928450	not.freq	not.freq	not.freq	not.freq	freq	freq	freq
ENSG00000037965	HOXC8	cg25917510	freq	freq	not.freq	not.freq	freq	not.freq	not.freq
ENSG00000128713	HOXD11	cg08806153;cg16632715	freq	not.freq	not.freq	freq	freq	freq	not.freq
ENSG00000170178	HOXD12	cg03874199;cg23130254	freq	not.freq	not.freq	not.freq	freq	freq	freq
ENSG00000128709	HOXD9	cg10957151;cg14991487	freq	not.freq	not.freq	not.freq	freq	not.freq	not.freq
ENSG00000186603	HPDL	cg10164640;cg26781150	freq	not.freq	freq	not.freq	not.freq	not.freq	not.freq
ENSG00000168453	HR	cg12748258;cg26045434	not.freq	not.freq	not.freq	not.freq	freq	not.freq	not.freq
ENSG00000153976	HS3ST3A1	cg07480567	not.freq	not.freq	not.freq	freq	freq	not.freq	not.freq
ENSG00000185352	HS6ST3	cg17183991	not.freq	freq	not.freq	not.freq	not.freq	not.freq	not.freq
ENSG00000207811	hsa-mir-34b	cg01192900;cg22879515;cg23211240	freq	freq	freq	not.freq	freq	freq	not.freq
ENSG00000207944	hsa-mir-574	cg20484352	freq	not.freq	not.freq	not.freq	not.freq	not.freq	not.freq
ENSG00000207571	hsa-mir-615	cg15700739	not.freq	not.freq	not.freq	not.freq	freq	not.freq	not.freq
ENSG00000133835	HSD17B4	cg14874121	freq	not.freq	not.freq	not.freq	not.freq	not.freq	not.freq
ENSG00000204389	HSPA1A	cg00929855	not.freq	freq	not.freq	not.freq	not.freq	not.freq	freq
ENSG00000204390	HSPA1L	cg05920090	not.freq	freq	not.freq	not.freq	not.freq	not.freq	not.freq
ENSG00000135312	HTR1B	cg08614481	freq	freq	not.freq	not.freq	freq	not.freq	not.freq
ENSG00000168830	HTR1E	cg04278702	not.freq	not.freq	not.freq	freq	not.freq	not.freq	not.freq
ENSG00000147246	HTR2C	cg00202711;cg05772663	freq	not.freq	not.freq	not.freq	not.freq	freq	freq
ENSG00000164270	HTR4	cg07102705	freq	not.freq	not.freq	not.freq	freq	not.freq	not.freq
ENSG00000157219	HTR5A	cg15835825	not.freq	freq	not.freq	freq	freq	not.freq	not.freq
ENSG00000170801	HTRA3	cg09495977	freq	freq	freq	not.freq	freq	not.freq	not.freq
ENSG00000157423	HYDIN	cg09794131	not.freq	not.freq	not.freq	not.freq	freq	not.freq	not.freq
ENSG00000105371	ICAM4	cg21494776	not.freq	freq	not.freq	not.freq	not.freq	not.freq	freq
ENSG00000105376	ICAM5	cg11373429	not.freq	freq	not.freq	not.freq	not.freq	not.freq	not.freq
ENSG00000115738	ID2	cg13055278	not.freq	not.freq	not.freq	freq	not.freq	not.freq	not.freq
ENSG00000185201	IFITM2	cg08843492	not.freq	not.freq	freq	not.freq	not.freq	not.freq	not.freq
ENSG00000099869	IGF2AS	cg13791131;cg17773950;cg25163476;cg25574024	freq	freq	not.freq	not.freq	freq	freq	freq
ENSG00000073792	IGF2BP2	cg24450631	not.freq	not.freq	not.freq	freq	not.freq	not.freq	not.freq
ENSG00000146678	IGFBP1	cg05660795;cg27447599	not.freq	freq	not.freq	not.freq	not.freq	not.freq	not.freq
ENSG00000146674	IGFBP3	cg15898840	not.freq	not.freq	not.freq	freq	not.freq	freq	not.freq
ENSG00000117154	IGSF21	cg17945001	freq	freq	not.freq	not.freq	freq	freq	not.freq
ENSG00000163501	IHH	cg17178336;cg25908985	freq	not.freq	not.freq	not.freq	freq	not.freq	not.freq
ENSG00000161405	IKZF3	cg13878456	not.freq	not.freq	not.freq	freq	not.freq	freq	not.freq
ENSG00000081985	IL12RB2	cg27416067	not.freq	freq	not.freq	freq	freq	not.freq	not.freq
ENSG00000185436	IL28RA	cg07509155	not.freq	not.freq	freq	not.freq	not.freq	not.freq	not.freq
ENSG00000134352	IL6ST	cg21950518	not.freq	freq	not.freq	freq	not.freq	not.freq	not.freq
ENSG00000145103	ILDR1	cg08463485	not.freq	not.freq	not.freq	freq	not.freq	not.freq	not.freq
ENSG00000151689	INPP1	cg25753817	not.freq	not.freq	freq	not.freq	not.freq	not.freq	not.freq
ENSG00000168348	INSM2	cg07850604	not.freq	freq	not.freq	not.freq	freq	not.freq	not.freq
ENSG00000144711	IQSEC1	cg11397854	not.freq	not.freq	not.freq	freq	not.freq	not.freq	not.freq
ENSG00000117595	IRF6	cg10074409	not.freq	not.freq	not.freq	freq	not.freq	freq	not.freq
ENSG00000140968	IRF8	cg24826867	freq	not.freq	freq	freq	freq	freq	not.freq
ENSG00000113430	IRX4	cg03963198	not.freq	not.freq	not.freq	freq	not.freq	freq	not.freq
ENSG00000105655	ISYNA1	cg00445824;cg09374949;cg11102782	not.freq	freq	not.freq	freq	not.freq	not.freq	not.freq
ENSG00000137809	ITGA11	cg19836283	not.freq	freq	not.freq	not.freq	not.freq	not.freq	not.freq
ENSG00000144668	ITGA9	cg25870420	not.freq	freq	not.freq	not.freq	not.freq	not.freq	not.freq
ENSG00000143772	ITPKB	cg16340268	not.freq	freq	not.freq	not.freq	freq	not.freq	not.freq
ENSG00000152969	JAKMIP1	cg01519742;cg13168683	not.freq	freq	not.freq	not.freq	not.freq	freq	not.freq
ENSG00000111262	KCNA1	cg08832227	not.freq	not.freq	freq	not.freq	not.freq	not.freq	not.freq
ENSG00000177301	KCNA2	cg22165175	freq	not.freq	freq	not.freq	not.freq	not.freq	not.freq
ENSG00000104848	KCNA7	cg26450866	not.freq	not.freq	not.freq	freq	not.freq	freq	not.freq
ENSG00000116396	KCNC4	cg05675373	freq	not.freq	freq	not.freq	freq	freq	not.freq
ENSG00000175538	KCNE3	cg02595219	not.freq	not.freq	not.freq	not.freq	freq	not.freq	not.freq
ENSG00000120049	KCNIP2	cg04997967	not.freq	not.freq	freq	not.freq	not.freq	not.freq	not.freq
ENSG00000177807	KCNJ10	cg05768141	freq	freq	not.freq	not.freq	freq	not.freq	not.freq
ENSG00000123700	KCNJ2	cg25724441	freq	not.freq	not.freq	not.freq	not.freq	not.freq	not.freq
ENSG00000120457	KCNJ5	cg26624134	freq	freq	freq	not.freq	freq	not.freq	not.freq
ENSG00000157542	KCNJ6	cg21380842	not.freq	freq	not.freq	not.freq	not.freq	not.freq	not.freq
ENSG00000121361	KCNJ8	cg01226811	not.freq	freq	not.freq	not.freq	freq	not.freq	not.freq
ENSG00000135750	KCNK1	cg14249872	not.freq	not.freq	not.freq	freq	not.freq	freq	not.freq
ENSG00000169427	KCNK9	cg17834752	freq	not.freq	not.freq	freq	freq	not.freq	not.freq
ENSG00000156113	KCNMA1	cg04688368	not.freq	not.freq	not.freq	not.freq	freq	not.freq	not.freq
ENSG00000080709	KCNN2	cg23615676	not.freq	not.freq	not.freq	not.freq	not.freq	freq	not.freq
ENSG00000185760	KCNQ5	cg15717808;cg24687051	not.freq	freq	not.freq	freq	not.freq	not.freq	not.freq
ENSG00000164794	KCNV1	cg05860890	freq	freq	not.freq	freq	not.freq	not.freq	not.freq
ENSG00000151364	KCTD14	cg17272843	freq	not.freq	freq	not.freq	not.freq	not.freq	not.freq
ENSG00000183783	KCTD8	cg01699584	not.freq	freq	not.freq	not.freq	not.freq	not.freq	not.freq
ENSG00000112232	KHDRBS2	cg18239753	freq	not.freq	not.freq	freq	not.freq	not.freq	not.freq
ENSG00000196422	KIAA0649	cg17536532	not.freq	not.freq	not.freq	freq	freq	not.freq	not.freq
ENSG00000117245	KIF17	cg15613048	freq	freq	not.freq	not.freq	freq	not.freq	not.freq
ENSG00000129250	KIF1C	cg19425528	not.freq	freq	not.freq	not.freq	not.freq	not.freq	not.freq
ENSG00000155980	KIF5A	cg04270799	freq	freq	freq	not.freq	freq	not.freq	not.freq
ENSG00000164627	KIF6	cg07336230	not.freq	freq	not.freq	not.freq	not.freq	not.freq	not.freq
ENSG00000126259	KIRREL2	cg09479015	not.freq	freq	not.freq	not.freq	not.freq	not.freq	not.freq
ENSG00000172059	KLF11	cg02983451	freq	not.freq	freq	not.freq	not.freq	not.freq	not.freq
ENSG00000185909	KLHDC8B	cg10872212	not.freq	freq	not.freq	not.freq	not.freq	not.freq	not.freq
ENSG00000167487	KLHL26	cg12558519	not.freq	not.freq	not.freq	freq	not.freq	not.freq	not.freq
ENSG00000129451	KLK10	cg11170179	not.freq	not.freq	freq	not.freq	not.freq	not.freq	not.freq
ENSG00000135480	KRT7	cg07007400	not.freq	not.freq	freq	not.freq	not.freq	freq	not.freq
ENSG00000154655	L3MBTL4	cg17688525	freq	not.freq	not.freq	not.freq	not.freq	not.freq	not.freq
ENSG00000101680	LAMA1	cg07846220	freq	not.freq	not.freq	not.freq	not.freq	freq	not.freq
ENSG00000196569	LAMA2	cg20640433	freq	not.freq	freq	not.freq	freq	not.freq	not.freq
ENSG00000112769	LAMA4	cg08897388	freq	freq	not.freq	not.freq	freq	not.freq	not.freq
ENSG00000138136	LBX1	cg03285457	not.freq	freq	not.freq	not.freq	freq	not.freq	not.freq
ENSG00000166796	LDHC	cg08418111	not.freq	not.freq	freq	not.freq	not.freq	not.freq	not.freq
ENSG00000136110	LECT1	cg00708598	not.freq	not.freq	freq	not.freq	freq	not.freq	freq
ENSG00000131981	LGALS3	cg19099850	not.freq	not.freq	freq	not.freq	not.freq	not.freq	not.freq
ENSG00000138039	LHCGR	cg12351433	not.freq	not.freq	freq	not.freq	freq	not.freq	not.freq
ENSG00000182508	LHFPL1	cg20869203	not.freq	not.freq	not.freq	freq	not.freq	not.freq	not.freq
ENSG00000106689	LHX2	cg07109287	freq	not.freq	not.freq	not.freq	freq	freq	not.freq
ENSG00000089116	LHX5	cg23182299	freq	not.freq	not.freq	not.freq	freq	not.freq	not.freq
ENSG00000143355	LHX9	cg08008403	not.freq	not.freq	not.freq	not.freq	not.freq	freq	not.freq
ENSG00000131914	LIN28	cg16530429	freq	not.freq	not.freq	not.freq	freq	not.freq	not.freq
ENSG00000111052	LIN7A	cg05647859	freq	freq	freq	not.freq	freq	not.freq	not.freq
ENSG00000162761	LMX1A	cg24650501	freq	freq	not.freq	not.freq	freq	freq	not.freq
ENSG00000117114	LPHN2	cg08235271	not.freq	freq	not.freq	not.freq	not.freq	not.freq	not.freq
ENSG00000155530	LRGUK	cg10839521;cg14706178	not.freq	freq	not.freq	not.freq	not.freq	not.freq	not.freq
ENSG00000081479	LRP2	cg13436799	not.freq	freq	not.freq	not.freq	not.freq	not.freq	not.freq
ENSG00000160233	LRRC3	cg26632776	not.freq	not.freq	not.freq	freq	not.freq	not.freq	not.freq
ENSG00000132128	LRRC41	cg09747578	not.freq	not.freq	not.freq	not.freq	not.freq	not.freq	freq
ENSG00000161328	LRRC56	cg27158867	not.freq	not.freq	not.freq	freq	not.freq	not.freq	not.freq
ENSG00000162951	LRRTM1	cg00465284;cg21621248	freq	freq	freq	not.freq	not.freq	freq	not.freq
ENSG00000185565	LSAMP	cg14294758	freq	not.freq	not.freq	not.freq	freq	freq	freq
ENSG00000105699	LSR	cg02915261	not.freq	not.freq	not.freq	freq	not.freq	not.freq	not.freq
ENSG00000119681	LTBP2	cg20718816	not.freq	freq	not.freq	freq	not.freq	not.freq	not.freq
ENSG00000186675	MAGEE2	cg05152459;cg20648827	not.freq	not.freq	freq	freq	not.freq	not.freq	not.freq
ENSG00000069535	MAOB	cg00121904	not.freq	not.freq	freq	not.freq	not.freq	not.freq	not.freq
ENSG00000131711	MAP1B	cg02001410	not.freq	freq	not.freq	not.freq	not.freq	freq	not.freq
ENSG00000184368	MAP7D2	cg10009830	not.freq	not.freq	freq	not.freq	not.freq	not.freq	not.freq
ENSG00000181085	MAPK15	cg22892110	freq	freq	freq	not.freq	not.freq	not.freq	not.freq
ENSG00000173838	MARCH10	cg09644722	not.freq	not.freq	freq	not.freq	not.freq	not.freq	not.freq
ENSG00000140832	MARVELD3	cg18468219	not.freq	not.freq	not.freq	not.freq	not.freq	freq	not.freq
ENSG00000007264	MATK	cg09416313	not.freq	freq	not.freq	not.freq	freq	not.freq	not.freq
ENSG00000197971	MBP	cg20801056	not.freq	not.freq	not.freq	freq	not.freq	not.freq	not.freq
ENSG00000053524	MCF2L2	cg27239157	not.freq	not.freq	not.freq	not.freq	freq	not.freq	not.freq
ENSG00000151376	ME3	cg07560096;cg09645888	freq	not.freq	freq	not.freq	not.freq	not.freq	not.freq
ENSG00000145794	MEGF10	cg06940792	not.freq	not.freq	not.freq	not.freq	freq	freq	not.freq
ENSG00000146834	MEPCE	cg17607973	freq	not.freq	not.freq	not.freq	not.freq	not.freq	not.freq
ENSG00000166823	MESP1	cg01294695	not.freq	not.freq	not.freq	not.freq	not.freq	freq	not.freq
ENSG00000106484	MEST	cg09872616	not.freq	not.freq	not.freq	not.freq	not.freq	freq	not.freq
ENSG00000170430	MGMT	cg02941816;cg12981137;cg19706602	not.freq	freq	not.freq	freq	not.freq	not.freq	not.freq
ENSG00000198160	MIER1	cg23744433	not.freq	freq	not.freq	not.freq	not.freq	not.freq	not.freq
ENSG00000151338	MIPOL1	cg10644361	not.freq	not.freq	not.freq	freq	not.freq	not.freq	not.freq
ENSG00000178053	MLF1	cg05743054	not.freq	freq	not.freq	not.freq	not.freq	not.freq	not.freq
ENSG00000009950	MLXIPL	cg07737781	not.freq	not.freq	not.freq	freq	not.freq	freq	not.freq
ENSG00000157227	MMP14	cg09208010;cg10599444	freq	not.freq	freq	not.freq	freq	not.freq	not.freq
ENSG00000156103	MMP16	cg26756083	not.freq	freq	not.freq	not.freq	not.freq	not.freq	not.freq
ENSG00000087245	MMP2	cg14400118	not.freq	freq	freq	not.freq	freq	not.freq	not.freq
ENSG00000008516	MMP25	cg26705553	not.freq	freq	not.freq	not.freq	freq	not.freq	not.freq
ENSG00000172680	MOS	cg05661838	not.freq	not.freq	not.freq	not.freq	freq	not.freq	not.freq
ENSG00000079931	MOXD1	cg07570142	freq	freq	freq	not.freq	not.freq	not.freq	not.freq
ENSG00000178860	MSC	cg23710218	freq	not.freq	freq	not.freq	freq	not.freq	freq
ENSG00000174099	MSRB3	cg07641524	not.freq	freq	not.freq	not.freq	not.freq	not.freq	not.freq
ENSG00000163132	MSX1	cg26615830	not.freq	not.freq	not.freq	not.freq	freq	not.freq	not.freq
ENSG00000169715	MT1E	cg20083730	freq	not.freq	not.freq	not.freq	not.freq	not.freq	not.freq
ENSG00000125144	MT1G	cg09985279;cg22198623	freq	not.freq	freq	not.freq	freq	not.freq	not.freq
ENSG00000205358	MT1H	cg04557383;cg10014293	not.freq	not.freq	freq	not.freq	freq	freq	not.freq
ENSG00000087250	MT3	cg16158681	freq	freq	not.freq	not.freq	freq	not.freq	not.freq
ENSG00000204053	MYCL2	cg12537796	not.freq	not.freq	freq	not.freq	not.freq	not.freq	not.freq
ENSG00000133392	MYH11	cg17880199	not.freq	freq	not.freq	not.freq	freq	not.freq	not.freq
ENSG00000095777	MYO3A	cg08441170;cg23771603	freq	not.freq	freq	not.freq	freq	not.freq	not.freq
ENSG00000141052	MYOCD	cg21665000	not.freq	not.freq	not.freq	freq	not.freq	not.freq	not.freq
ENSG00000129152	MYOD1	cg07271264;cg16519321	freq	not.freq	not.freq	freq	freq	freq	not.freq
ENSG00000161653	NAGS	cg00462994	not.freq	not.freq	not.freq	not.freq	not.freq	freq	not.freq
ENSG00000186310	NAP1L3	cg00768439;cg22189618	freq	freq	not.freq	not.freq	freq	freq	not.freq
ENSG00000149294	NCAM1	cg13692433;cg20268522	not.freq	freq	not.freq	not.freq	freq	not.freq	not.freq
ENSG00000141027	NCOR1	cg24443925	not.freq	freq	not.freq	not.freq	not.freq	not.freq	not.freq
ENSG00000103034	NDRG4	cg13031432	not.freq	freq	not.freq	not.freq	not.freq	not.freq	not.freq
ENSG00000104722	NEF3	cg18267374;cg23290344	freq	not.freq	freq	not.freq	freq	freq	freq
ENSG00000165973	NELL1	cg17371081;cg20113732	freq	not.freq	freq	not.freq	freq	freq	not.freq
ENSG00000166342	NETO1	cg26186727	freq	not.freq	not.freq	freq	freq	freq	not.freq
ENSG00000204386	NEU1	cg14976276	not.freq	not.freq	freq	not.freq	not.freq	not.freq	not.freq
ENSG00000162992	NEUROD1	cg22359606	freq	not.freq	freq	not.freq	freq	not.freq	freq
ENSG00000171532	NEUROD2	cg01293647;cg11634198	freq	freq	freq	not.freq	freq	not.freq	not.freq
ENSG00000181965	NEUROG1	cg04897683;cg11248413	freq	freq	freq	not.freq	freq	not.freq	not.freq
ENSG00000178403	NEUROG2	cg02182354	not.freq	not.freq	not.freq	not.freq	freq	not.freq	not.freq
ENSG00000122859	NEUROG3	cg03425110	freq	freq	not.freq	not.freq	freq	not.freq	not.freq
ENSG00000163531	NFASC	cg22571530	freq	freq	not.freq	not.freq	freq	freq	not.freq
ENSG00000147862	NFIB	cg09965258	not.freq	not.freq	not.freq	not.freq	not.freq	freq	not.freq
ENSG00000164038	NHEDC2	cg10261589	not.freq	not.freq	not.freq	not.freq	freq	not.freq	not.freq
ENSG00000187566	NHLRC1	cg22736354	not.freq	not.freq	not.freq	freq	not.freq	not.freq	not.freq
ENSG00000087303	NID2	cg01231779	freq	freq	not.freq	not.freq	freq	not.freq	not.freq
ENSG00000145506	NKD2	cg26054540	not.freq	not.freq	not.freq	freq	not.freq	not.freq	not.freq
ENSG00000125820	NKX2-2	cg17029168	freq	not.freq	not.freq	not.freq	freq	freq	not.freq
ENSG00000136327	NKX2-8	cg17685628	not.freq	not.freq	not.freq	freq	not.freq	freq	not.freq
ENSG00000197696	NMB	cg27379587	not.freq	freq	not.freq	not.freq	not.freq	not.freq	not.freq
ENSG00000135577	NMBR	cg08109815;cg17256157	freq	not.freq	freq	freq	freq	not.freq	freq
ENSG00000157064	NMNAT2	cg00707317	not.freq	freq	not.freq	not.freq	not.freq	not.freq	not.freq
ENSG00000086991	NOX4	cg11670211;cg17063929	freq	freq	freq	not.freq	freq	not.freq	freq
ENSG00000104361	NPAL2	cg15264255	not.freq	not.freq	not.freq	freq	not.freq	not.freq	not.freq
ENSG00000056291	NPFFR2	cg26656113	not.freq	not.freq	freq	not.freq	not.freq	not.freq	not.freq
ENSG00000158806	NPM2	cg26401870	not.freq	not.freq	freq	not.freq	not.freq	not.freq	not.freq
ENSG00000169297	NR0B1	cg09562455	not.freq	not.freq	freq	not.freq	not.freq	not.freq	not.freq
ENSG00000177463	NR2C2	cg21255605	not.freq	not.freq	not.freq	freq	not.freq	not.freq	not.freq
ENSG00000185551	NR2F2	cg04943986;cg08370996	not.freq	not.freq	not.freq	freq	not.freq	freq	not.freq
ENSG00000148200	NR6A1	cg08758850	not.freq	not.freq	not.freq	freq	not.freq	not.freq	not.freq
ENSG00000157168	NRG1	cg17457560	not.freq	not.freq	not.freq	freq	not.freq	freq	not.freq
ENSG00000152954	NRSN1	cg12457773	freq	not.freq	not.freq	not.freq	not.freq	freq	not.freq
ENSG00000125841	NRSN2	cg07611334;cg08713365	not.freq	freq	freq	not.freq	not.freq	not.freq	not.freq
ENSG00000162631	NTNG1	cg26145228	freq	not.freq	freq	not.freq	not.freq	not.freq	not.freq
ENSG00000169006	NTSR2	cg25657834	not.freq	freq	not.freq	not.freq	not.freq	not.freq	not.freq
ENSG00000130045	NXNL2	cg00755043	not.freq	freq	not.freq	freq	not.freq	not.freq	not.freq
ENSG00000145247	OCIAD2	cg08942875	not.freq	not.freq	not.freq	freq	not.freq	not.freq	not.freq
ENSG00000197822	OCLN	cg13744194	not.freq	not.freq	not.freq	freq	not.freq	freq	not.freq
ENSG00000122126	OCRL	cg08759036	not.freq	not.freq	not.freq	freq	not.freq	not.freq	not.freq
ENSG00000130558	OLFM1	cg27286999	not.freq	freq	not.freq	not.freq	freq	freq	not.freq
ENSG00000177468	OLIG3	cg03889226	not.freq	freq	freq	not.freq	freq	not.freq	not.freq
ENSG00000169856	ONECUT1	cg06720956	not.freq	freq	not.freq	not.freq	not.freq	not.freq	not.freq
ENSG00000183715	OPCML	cg03923934	not.freq	not.freq	not.freq	not.freq	freq	freq	freq
ENSG00000082556	OPRK1	cg25990647	not.freq	not.freq	not.freq	freq	not.freq	not.freq	not.freq
ENSG00000112038	OPRM1	cg14262937	freq	not.freq	not.freq	not.freq	freq	freq	freq
ENSG00000163982	OTOP1	cg14882700	not.freq	not.freq	freq	not.freq	not.freq	not.freq	not.freq
ENSG00000183034	OTOP2	cg06353318	not.freq	freq	not.freq	not.freq	not.freq	not.freq	not.freq
ENSG00000182938	OTOP3	cg00638514	not.freq	freq	not.freq	not.freq	freq	not.freq	not.freq
ENSG00000125850	OVOL2	cg17404915	not.freq	not.freq	not.freq	freq	not.freq	not.freq	not.freq
ENSG00000171631	P2RY6	cg06637774	freq	not.freq	not.freq	not.freq	not.freq	not.freq	not.freq
ENSG00000124507	PACSIN1	cg23043245	not.freq	freq	not.freq	not.freq	not.freq	not.freq	not.freq
ENSG00000101349	PAK7	cg12388309	freq	not.freq	not.freq	not.freq	freq	freq	not.freq
ENSG00000152782	PANK1	cg14967972	not.freq	not.freq	not.freq	freq	not.freq	not.freq	not.freq
ENSG00000073150	PANX2	cg11896271	not.freq	freq	not.freq	not.freq	not.freq	freq	not.freq
ENSG00000148832	PAOX	cg18361093	not.freq	not.freq	not.freq	freq	not.freq	not.freq	not.freq
ENSG00000197702	PARVA	cg26320696	not.freq	not.freq	not.freq	not.freq	not.freq	freq	not.freq
ENSG00000075891	PAX2	cg26677448	not.freq	not.freq	not.freq	not.freq	freq	not.freq	not.freq
ENSG00000007372	PAX6	cg05840031	freq	not.freq	not.freq	not.freq	freq	not.freq	not.freq
ENSG00000009709	PAX7	cg11428724	freq	not.freq	freq	not.freq	freq	not.freq	not.freq
ENSG00000105717	PBX4	cg23158811	freq	not.freq	not.freq	not.freq	not.freq	not.freq	not.freq
ENSG00000197991	PCDH20	cg01836044	not.freq	freq	not.freq	not.freq	not.freq	not.freq	not.freq
ENSG00000136099	PCDH8	cg20366906	freq	not.freq	freq	not.freq	not.freq	freq	freq
ENSG00000184226	PCDH9	cg25422943	not.freq	freq	not.freq	not.freq	not.freq	not.freq	not.freq
ENSG00000081842	PCDHA13	cg12629325;cg18902090	freq	not.freq	freq	freq	not.freq	freq	not.freq
ENSG00000081853	PCDHGA12	cg02780295;cg12145907;cg15361590	not.freq	freq	freq	not.freq	not.freq	freq	not.freq
ENSG00000140479	PCSK6	cg20249919	not.freq	not.freq	not.freq	freq	not.freq	not.freq	not.freq
ENSG00000112541	PDE10A	cg24133115	not.freq	not.freq	not.freq	freq	not.freq	not.freq	not.freq
ENSG00000154678	PDE1C	cg22131691	not.freq	not.freq	freq	not.freq	not.freq	not.freq	not.freq
ENSG00000170962	PDGFD	cg08596000	not.freq	not.freq	not.freq	freq	not.freq	not.freq	not.freq
ENSG00000154553	PDLIM3	cg10000775	not.freq	freq	not.freq	not.freq	not.freq	not.freq	not.freq
ENSG00000139515	PDX1	cg17740399;cg26344532	freq	not.freq	not.freq	not.freq	freq	freq	not.freq
ENSG00000186862	PDZD7	cg04880063	not.freq	not.freq	not.freq	freq	not.freq	not.freq	not.freq
ENSG00000121440	PDZRN3	cg14473924;cg26055770	not.freq	not.freq	not.freq	not.freq	freq	freq	not.freq
ENSG00000181195	PENK	cg04598121	not.freq	not.freq	freq	not.freq	not.freq	freq	not.freq
ENSG00000179094	PER1	cg01980637	freq	not.freq	not.freq	not.freq	not.freq	not.freq	not.freq
ENSG00000109272	PF4V1	cg20615832	not.freq	not.freq	freq	not.freq	not.freq	not.freq	not.freq
ENSG00000108518	PFN1	cg01926595	not.freq	freq	not.freq	not.freq	not.freq	not.freq	not.freq
ENSG00000137338	PGBD1	cg20029652	not.freq	not.freq	not.freq	not.freq	freq	not.freq	not.freq
ENSG00000119630	PGF	cg12841020	freq	not.freq	not.freq	not.freq	not.freq	not.freq	not.freq
ENSG00000056487	PHF21B	cg01775414	not.freq	freq	not.freq	not.freq	freq	not.freq	not.freq
ENSG00000181649	PHLDA2	cg01505590	not.freq	not.freq	not.freq	freq	not.freq	not.freq	not.freq
ENSG00000171608	PIK3CD	cg23166362	not.freq	freq	not.freq	not.freq	not.freq	not.freq	not.freq
ENSG00000107859	PITX3	cg14681055;cg22882178	freq	not.freq	not.freq	not.freq	freq	not.freq	not.freq
ENSG00000171033	PKIA	cg27140220	not.freq	freq	not.freq	not.freq	not.freq	not.freq	not.freq
ENSG00000081277	PKP1	cg09009380;cg19570545	not.freq	not.freq	freq	not.freq	not.freq	not.freq	not.freq
ENSG00000057294	PKP2	cg03302287	not.freq	not.freq	not.freq	freq	not.freq	not.freq	not.freq
ENSG00000146070	PLA2G7	cg18630040	freq	not.freq	not.freq	not.freq	freq	not.freq	not.freq
ENSG00000178209	PLEC1	cg01242619	not.freq	not.freq	not.freq	freq	not.freq	freq	not.freq
ENSG00000100558	PLEK2	cg20141916	not.freq	not.freq	not.freq	not.freq	not.freq	freq	not.freq
ENSG00000152952	PLOD2	cg25250358	not.freq	not.freq	not.freq	not.freq	not.freq	freq	not.freq
ENSG00000100979	PLTP	cg26220350	freq	freq	not.freq	not.freq	freq	not.freq	not.freq
ENSG00000141682	PMAIP1	cg13415207	not.freq	not.freq	not.freq	freq	not.freq	not.freq	not.freq
ENSG00000176903	PNMA1	cg23681213	not.freq	not.freq	freq	not.freq	not.freq	not.freq	not.freq
ENSG00000171362	PNMA2	cg02154186	not.freq	not.freq	not.freq	not.freq	freq	freq	not.freq
ENSG00000006757	PNPLA4	cg05508067	not.freq	not.freq	not.freq	freq	not.freq	not.freq	not.freq
ENSG00000152192	POU4F1	cg08097882	freq	freq	not.freq	not.freq	freq	not.freq	not.freq
ENSG00000151615	POU4F2	cg24199834	freq	not.freq	freq	not.freq	freq	not.freq	freq
ENSG00000091010	POU4F3	cg23303408	freq	not.freq	not.freq	not.freq	freq	not.freq	not.freq
ENSG00000148123	PPAPR3	cg02590345;cg16898420	not.freq	not.freq	not.freq	not.freq	not.freq	freq	not.freq
ENSG00000175175	PPM1E	cg19141563	not.freq	freq	not.freq	not.freq	not.freq	not.freq	not.freq
ENSG00000172531	PPP1CA	cg11867686	not.freq	freq	not.freq	not.freq	not.freq	not.freq	not.freq
ENSG00000198729	PPP1R14C	cg20134151	not.freq	not.freq	freq	not.freq	not.freq	not.freq	not.freq
ENSG00000119938	PPP1R3C	cg09775312	not.freq	freq	not.freq	not.freq	not.freq	not.freq	not.freq
ENSG00000102103	PQBP1	cg14520448	not.freq	not.freq	not.freq	not.freq	not.freq	freq	not.freq
ENSG00000122490	PQLC1	cg17705056	not.freq	freq	not.freq	not.freq	not.freq	not.freq	not.freq
ENSG00000130711	PRDM12	cg09191327	not.freq	freq	not.freq	not.freq	freq	not.freq	not.freq
ENSG00000046889	PREX2	cg17747005	not.freq	freq	not.freq	not.freq	not.freq	not.freq	not.freq
ENSG00000139174	PRICKLE1	cg16041660	not.freq	not.freq	not.freq	freq	not.freq	not.freq	not.freq
ENSG00000170955	PRKCDBP	cg05628549	freq	freq	not.freq	not.freq	not.freq	freq	not.freq
ENSG00000027075	PRKCH	cg13425637	not.freq	not.freq	not.freq	freq	not.freq	not.freq	not.freq
ENSG00000119973	PRLHR	cg15748507;cg16196812	not.freq	not.freq	freq	not.freq	not.freq	not.freq	freq
ENSG00000176532	PRR15	cg12658982	not.freq	not.freq	not.freq	not.freq	freq	not.freq	not.freq
ENSG00000184838	PRR16	cg11897314;cg25584626	not.freq	freq	not.freq	freq	not.freq	not.freq	not.freq
ENSG00000186654	PRR5	cg09954385	not.freq	not.freq	not.freq	freq	not.freq	freq	not.freq
ENSG00000059915	PSD	cg13548361;cg23402444	freq	freq	not.freq	not.freq	freq	not.freq	not.freq
ENSG00000185920	PTCH1	cg18436172	not.freq	freq	not.freq	not.freq	not.freq	not.freq	not.freq
ENSG00000156471	PTDSS1	cg00317680	not.freq	freq	not.freq	not.freq	not.freq	not.freq	not.freq
ENSG00000168267	PTF1A	cg11438428	freq	not.freq	freq	not.freq	freq	freq	not.freq
ENSG00000168229	PTGDR	cg09516965;cg24989962	not.freq	freq	freq	not.freq	freq	freq	freq
ENSG00000125384	PTGER2	cg25823578	not.freq	not.freq	not.freq	not.freq	freq	not.freq	not.freq
ENSG00000050628	PTGER3	cg12739034	not.freq	freq	not.freq	not.freq	not.freq	not.freq	not.freq
ENSG00000124212	PTGIS	cg05932408	not.freq	not.freq	not.freq	not.freq	freq	not.freq	not.freq
ENSG00000106853	PTGR1	cg23964386	not.freq	freq	not.freq	not.freq	not.freq	not.freq	not.freq
ENSG00000144407	PTHR2	cg25057743	freq	not.freq	freq	not.freq	freq	freq	freq
ENSG00000173482	PTPRM	cg07075930	not.freq	freq	not.freq	not.freq	not.freq	not.freq	not.freq
ENSG00000054356	PTPRN	cg10140638	freq	not.freq	not.freq	not.freq	freq	freq	not.freq
ENSG00000151490	PTPRO	cg06357925;cg10646402;cg27196745	freq	freq	freq	not.freq	freq	freq	not.freq
ENSG00000153233	PTPRR	cg03928182	not.freq	not.freq	not.freq	not.freq	freq	not.freq	not.freq
ENSG00000196090	PTPRT	cg13168820	not.freq	not.freq	not.freq	not.freq	freq	not.freq	not.freq
ENSG00000106278	PTPRZ1	cg00826384	not.freq	freq	not.freq	not.freq	not.freq	not.freq	not.freq
ENSG00000101417	PXMP4	cg27194921	freq	not.freq	not.freq	not.freq	not.freq	not.freq	not.freq
ENSG00000103490	PYCARD	cg05361373;cg09587549	not.freq	not.freq	freq	freq	not.freq	not.freq	not.freq
ENSG00000169900	PYDC1	cg13974531	not.freq	freq	not.freq	not.freq	not.freq	not.freq	not.freq
ENSG00000171016	PYGO1	cg19850348	not.freq	freq	not.freq	not.freq	not.freq	not.freq	not.freq
ENSG00000186867	QRFPR	cg00015770	freq	not.freq	freq	not.freq	freq	not.freq	freq
ENSG00000100228	RAB36	cg15379633	freq	not.freq	not.freq	not.freq	not.freq	not.freq	not.freq
ENSG00000172794	RAB37	cg12448933	freq	not.freq	not.freq	not.freq	not.freq	not.freq	not.freq
ENSG00000155961	RAB39B	cg00547789;cg02298008	not.freq	not.freq	not.freq	freq	not.freq	not.freq	not.freq
ENSG00000169213	RAB3B	cg22429822	not.freq	not.freq	not.freq	not.freq	freq	not.freq	not.freq
ENSG00000152932	RAB3C	cg03014628	not.freq	freq	not.freq	not.freq	not.freq	not.freq	not.freq
ENSG00000153201	RANBP2	cg08028004	not.freq	not.freq	not.freq	freq	not.freq	not.freq	not.freq
ENSG00000058335	RASGRF1	cg16154416	not.freq	not.freq	not.freq	freq	not.freq	not.freq	not.freq
ENSG00000113319	RASGRF2	cg09952204	freq	not.freq	not.freq	not.freq	freq	freq	not.freq
ENSG00000103710	RASL12	cg10604168	freq	freq	freq	not.freq	not.freq	not.freq	not.freq
ENSG00000114115	RBP1	cg11027570;cg12497564	not.freq	freq	freq	not.freq	not.freq	not.freq	not.freq
ENSG00000162444	RBP7	cg25397076	not.freq	not.freq	not.freq	freq	not.freq	not.freq	not.freq
ENSG00000124232	RBPSUHL	cg21835643	not.freq	not.freq	freq	not.freq	not.freq	not.freq	not.freq
ENSG00000089902	RCOR1	cg08707819	not.freq	not.freq	not.freq	freq	not.freq	not.freq	not.freq
ENSG00000198771	RCSD1	cg14046986	not.freq	freq	not.freq	not.freq	not.freq	not.freq	not.freq
ENSG00000088320	REM1	cg12153542;cg26299767	freq	freq	not.freq	not.freq	not.freq	not.freq	not.freq
ENSG00000135002	RFK	cg13789236	not.freq	freq	not.freq	not.freq	not.freq	not.freq	not.freq
ENSG00000131378	RFTN1	cg22044848	not.freq	freq	not.freq	not.freq	not.freq	not.freq	not.freq
ENSG00000185002	RFX6	cg20979799	not.freq	not.freq	not.freq	freq	freq	not.freq	not.freq
ENSG00000205517	RGL3	cg02433671	not.freq	not.freq	not.freq	not.freq	not.freq	freq	not.freq
ENSG00000130988	RGN	cg07654896	not.freq	not.freq	freq	not.freq	not.freq	not.freq	not.freq
ENSG00000182901	RGS7	cg21303386	freq	not.freq	freq	not.freq	not.freq	not.freq	not.freq
ENSG00000103269	RHBDL1	cg02026235	freq	not.freq	not.freq	not.freq	not.freq	not.freq	not.freq
ENSG00000140519	RHCG	cg10453365	not.freq	not.freq	not.freq	not.freq	freq	not.freq	not.freq
ENSG00000166405	RIC3	cg08383315	freq	not.freq	not.freq	not.freq	freq	not.freq	not.freq
ENSG00000129465	RIPK3	cg20822579	not.freq	not.freq	freq	not.freq	not.freq	not.freq	not.freq
ENSG00000177182	RLBP1L1	cg01405761	not.freq	not.freq	not.freq	not.freq	freq	freq	not.freq
ENSG00000131263	RLIM	cg11661234	not.freq	not.freq	not.freq	not.freq	not.freq	not.freq	freq
ENSG00000108830	RND2	cg05270634	not.freq	freq	freq	not.freq	freq	not.freq	not.freq
ENSG00000069667	RORA	cg13301933	not.freq	freq	not.freq	not.freq	not.freq	not.freq	not.freq
ENSG00000120664	RP11-251J8.3	cg22609576	not.freq	freq	not.freq	not.freq	not.freq	not.freq	not.freq
ENSG00000147256	RP13-102H20.1	cg24813163	not.freq	not.freq	freq	not.freq	not.freq	not.freq	not.freq
ENSG00000197182	RP4-695O20__B.10	cg07546360	freq	not.freq	not.freq	not.freq	not.freq	not.freq	not.freq
ENSG00000117600	RP4-788L13.1	cg05596294;cg26164310	not.freq	freq	not.freq	not.freq	freq	not.freq	not.freq
ENSG00000112306	RPS12	cg12855988	not.freq	not.freq	not.freq	freq	not.freq	not.freq	not.freq
ENSG00000198208	RPS6KL1	cg26551843	not.freq	not.freq	not.freq	not.freq	not.freq	freq	not.freq
ENSG00000083750	RRAGB	cg14321399	not.freq	not.freq	not.freq	not.freq	not.freq	freq	not.freq
ENSG00000091844	RSG17	cg24317255	freq	freq	not.freq	not.freq	not.freq	not.freq	not.freq
ENSG00000104941	RSHL1	cg27118825	not.freq	not.freq	not.freq	not.freq	not.freq	freq	not.freq
ENSG00000172426	RSPH9	cg04600618	freq	freq	freq	not.freq	freq	not.freq	freq
ENSG00000169218	RSPO1	cg22063989	not.freq	not.freq	not.freq	not.freq	not.freq	freq	not.freq
ENSG00000146374	RSPO3	cg09979256	not.freq	freq	not.freq	not.freq	not.freq	not.freq	not.freq
ENSG00000105784	RUNDC3B	cg15414833	not.freq	not.freq	not.freq	freq	not.freq	not.freq	not.freq
ENSG00000182631	RXFP3	cg03909500;cg12238343	freq	not.freq	not.freq	not.freq	freq	freq	not.freq
ENSG00000143171	RXRG	cg08623787;cg10364513	not.freq	freq	freq	not.freq	freq	not.freq	not.freq
ENSG00000151514	SALL3	cg08118311;cg15191648	freq	not.freq	not.freq	not.freq	freq	freq	freq
ENSG00000187634	SAMD11	cg14324200	not.freq	not.freq	freq	not.freq	not.freq	not.freq	not.freq
ENSG00000167100	SAMD14	cg21178548	not.freq	freq	not.freq	freq	not.freq	not.freq	not.freq
ENSG00000136715	SAP130	cg07314414	not.freq	freq	not.freq	freq	not.freq	not.freq	not.freq
ENSG00000111817	SART2	cg09025324	freq	freq	freq	not.freq	freq	not.freq	freq
ENSG00000104112	SCG3	cg22886089	freq	freq	not.freq	not.freq	freq	not.freq	not.freq
ENSG00000079689	SCGN	cg06493994;cg16954341	freq	freq	not.freq	not.freq	freq	freq	freq
ENSG00000170616	SCRT1	cg13302823	not.freq	not.freq	freq	not.freq	not.freq	not.freq	freq
ENSG00000215397	SCRT2	cg22100821	not.freq	freq	not.freq	not.freq	not.freq	not.freq	not.freq
ENSG00000169439	SDC2	cg25070637	not.freq	freq	not.freq	not.freq	not.freq	not.freq	not.freq
ENSG00000133488	SEC14L4	cg03214697	not.freq	not.freq	freq	not.freq	not.freq	not.freq	not.freq
ENSG00000075223	SEMA3C	cg11051843	not.freq	not.freq	not.freq	freq	not.freq	not.freq	not.freq
ENSG00000092421	SEMA6A	cg12928668	not.freq	not.freq	not.freq	not.freq	not.freq	freq	not.freq
ENSG00000122335	SERAC1	cg06659073	not.freq	freq	not.freq	freq	not.freq	not.freq	not.freq
ENSG00000021355	SERPINB1	cg27056119	not.freq	not.freq	freq	freq	not.freq	not.freq	not.freq
ENSG00000145423	SFRP2	cg11354906	freq	freq	freq	not.freq	freq	not.freq	not.freq
ENSG00000106483	SFRP4	cg08261094	freq	not.freq	not.freq	not.freq	not.freq	not.freq	not.freq
ENSG00000120057	SFRP5	cg05937453;cg25156443	freq	freq	not.freq	not.freq	freq	not.freq	not.freq
ENSG00000107295	SH3GL2	cg17977409	not.freq	freq	not.freq	not.freq	freq	not.freq	not.freq
ENSG00000140600	SH3GL3	cg22946150;cg25381844	not.freq	freq	not.freq	freq	freq	not.freq	not.freq
ENSG00000148082	SHC3	cg13351583	not.freq	freq	not.freq	not.freq	not.freq	not.freq	not.freq
ENSG00000168779	SHOX2	cg06156376	freq	not.freq	freq	not.freq	not.freq	not.freq	not.freq
ENSG00000110013	SIAE	cg22318304	not.freq	not.freq	not.freq	freq	not.freq	not.freq	not.freq
ENSG00000159263	SIM2	cg13694867	not.freq	not.freq	not.freq	not.freq	freq	not.freq	not.freq
ENSG00000126778	SIX1	cg02583151;cg12839593	not.freq	freq	not.freq	not.freq	not.freq	not.freq	not.freq
ENSG00000184302	SIX6	cg14611174	freq	not.freq	not.freq	not.freq	freq	not.freq	not.freq
ENSG00000145248	SLC10A4	cg08209133	freq	freq	not.freq	not.freq	not.freq	not.freq	not.freq
ENSG00000141485	SLC13A5	cg16652063	freq	not.freq	not.freq	not.freq	freq	not.freq	not.freq
ENSG00000152779	SLC16A12	cg09186006;cg12005098	freq	not.freq	freq	not.freq	not.freq	not.freq	not.freq
ENSG00000170190	SLC16A5	cg27619475	not.freq	not.freq	freq	not.freq	not.freq	not.freq	not.freq
ENSG00000187714	SLC18A3	cg11389172	freq	not.freq	not.freq	not.freq	freq	freq	not.freq
ENSG00000092096	SLC22A17	cg01557297	not.freq	freq	not.freq	not.freq	not.freq	not.freq	not.freq
ENSG00000183032	SLC25A21	cg03611555	not.freq	not.freq	not.freq	freq	not.freq	not.freq	not.freq
ENSG00000091137	SLC26A4	cg04473302	not.freq	not.freq	not.freq	freq	not.freq	not.freq	not.freq
ENSG00000113396	SLC27A6	cg07103493	not.freq	not.freq	not.freq	freq	freq	not.freq	not.freq
ENSG00000112759	SLC29A1	cg10519140	not.freq	not.freq	freq	not.freq	not.freq	not.freq	not.freq
ENSG00000133460	SLC2A11	cg26133068	not.freq	not.freq	not.freq	freq	not.freq	not.freq	not.freq
ENSG00000173262	SLC2A14	cg05521696;cg13323752	freq	not.freq	freq	not.freq	freq	freq	freq
ENSG00000157765	SLC34A2	cg19616230;cg21200703	freq	freq	freq	not.freq	not.freq	freq	not.freq
ENSG00000102100	SLC35A2	cg23709838	not.freq	not.freq	not.freq	freq	not.freq	not.freq	not.freq
ENSG00000183780	SLC35F3	cg25437385	freq	freq	not.freq	not.freq	freq	freq	not.freq
ENSG00000139209	SLC38A4	cg07601320;cg15584813	not.freq	not.freq	freq	not.freq	not.freq	not.freq	freq
ENSG00000142494	SLC47A1	cg15014549	not.freq	freq	not.freq	not.freq	not.freq	not.freq	not.freq
ENSG00000088836	SLC4A11	cg11004890	not.freq	freq	not.freq	not.freq	not.freq	not.freq	not.freq
ENSG00000105641	SLC5A5	cg20557202	not.freq	not.freq	not.freq	not.freq	freq	not.freq	not.freq
ENSG00000115665	SLC5A7	cg16232126	not.freq	not.freq	freq	not.freq	freq	not.freq	not.freq
ENSG00000139357	SLC5A8	cg05722918;cg16178491;cg20740029	not.freq	freq	not.freq	not.freq	not.freq	freq	not.freq
ENSG00000157103	SLC6A1	cg11021744	not.freq	freq	not.freq	not.freq	not.freq	not.freq	not.freq
ENSG00000072041	SLC6A15	cg14449051	not.freq	freq	not.freq	not.freq	not.freq	not.freq	not.freq
ENSG00000103546	SLC6A2	cg04490714	freq	not.freq	freq	not.freq	freq	not.freq	not.freq
ENSG00000163817	SLC6A20	cg04970117	freq	not.freq	not.freq	not.freq	not.freq	not.freq	not.freq
ENSG00000011083	SLC6A7	cg19435264	not.freq	freq	not.freq	not.freq	freq	not.freq	not.freq
ENSG00000100678	SLC8A3	cg05203877;cg14174099	not.freq	freq	not.freq	not.freq	freq	not.freq	not.freq
ENSG00000066230	SLC9A3	cg02748539	freq	not.freq	not.freq	not.freq	not.freq	freq	not.freq
ENSG00000145147	SLIT2	cg03742003	freq	not.freq	not.freq	not.freq	not.freq	not.freq	not.freq
ENSG00000121871	SLITRK3	cg13619915;cg14717170	freq	freq	not.freq	not.freq	not.freq	not.freq	not.freq
ENSG00000077935	SMC1B	cg18180155	not.freq	not.freq	not.freq	freq	not.freq	not.freq	not.freq
ENSG00000128602	SMO	cg15447479	not.freq	freq	not.freq	not.freq	not.freq	not.freq	not.freq
ENSG00000124216	SNAI1	cg05403071	not.freq	not.freq	not.freq	freq	not.freq	not.freq	not.freq
ENSG00000132639	SNAP25	cg16564824	not.freq	freq	not.freq	not.freq	not.freq	not.freq	not.freq
ENSG00000065609	SNAP91	cg21688264	freq	not.freq	not.freq	not.freq	freq	not.freq	not.freq
ENSG00000074317	SNCB	cg07035740	not.freq	freq	not.freq	not.freq	freq	not.freq	not.freq
ENSG00000086300	SNX10	cg10316381	not.freq	not.freq	not.freq	freq	not.freq	not.freq	not.freq
ENSG00000120451	SNX19	cg02624129	not.freq	freq	not.freq	not.freq	not.freq	not.freq	not.freq
ENSG00000174226	SNX31	cg24546463	not.freq	not.freq	freq	not.freq	not.freq	not.freq	not.freq
ENSG00000172803	SNX32	cg19018097	freq	freq	not.freq	not.freq	freq	not.freq	not.freq
ENSG00000182968	SOX1	cg06675478	freq	not.freq	freq	not.freq	not.freq	not.freq	freq
ENSG00000168875	SOX14	cg03811478;cg16428251	freq	not.freq	freq	not.freq	freq	not.freq	freq
ENSG00000164736	SOX17	cg02919422	not.freq	not.freq	freq	not.freq	not.freq	not.freq	not.freq
ENSG00000171056	SOX7	cg08056146	not.freq	freq	not.freq	not.freq	freq	not.freq	not.freq
ENSG00000144451	SPAG16	cg24664861	not.freq	freq	not.freq	not.freq	not.freq	not.freq	not.freq
ENSG00000155761	SPAG17	cg04624659	not.freq	freq	not.freq	not.freq	not.freq	not.freq	not.freq
ENSG00000113140	SPARC	cg08331313	not.freq	not.freq	freq	not.freq	freq	not.freq	not.freq
ENSG00000163806	SPDYA	cg04786857	freq	not.freq	freq	not.freq	freq	not.freq	not.freq
ENSG00000153820	SPHKAP	cg04072323;cg06092815	freq	not.freq	freq	not.freq	freq	freq	freq
ENSG00000167642	SPINT2	cg15375239	not.freq	not.freq	not.freq	freq	not.freq	not.freq	not.freq
ENSG00000152377	SPOCK1	cg12832649	not.freq	freq	not.freq	freq	freq	not.freq	not.freq
ENSG00000152268	SPON1	cg02994974	freq	not.freq	not.freq	not.freq	freq	not.freq	not.freq
ENSG00000175093	SPSB4	cg22036988	not.freq	not.freq	not.freq	not.freq	freq	not.freq	not.freq
ENSG00000049319	SRD5A2	cg15403517;cg19502744	freq	not.freq	freq	not.freq	freq	freq	not.freq
ENSG00000157216	SSBP3	cg12514620	not.freq	freq	not.freq	not.freq	not.freq	not.freq	not.freq
ENSG00000157005	SST	cg02164046;cg13206017	freq	not.freq	freq	not.freq	freq	not.freq	not.freq
ENSG00000180616	SSTR2	cg21547708	not.freq	freq	not.freq	not.freq	freq	not.freq	not.freq
ENSG00000132671	SSTR4	cg17586860	freq	not.freq	freq	not.freq	not.freq	not.freq	freq
ENSG00000110080	ST3GAL4	cg08203715	not.freq	not.freq	not.freq	freq	not.freq	not.freq	not.freq
ENSG00000144057	ST6GAL2	cg04434339	not.freq	not.freq	not.freq	not.freq	freq	not.freq	not.freq
ENSG00000184005	ST6GALNAC3	cg12601757;cg26363196	freq	not.freq	freq	not.freq	freq	freq	not.freq
ENSG00000117069	ST6GALNAC5	cg06201642;cg13823136	not.freq	freq	not.freq	not.freq	not.freq	not.freq	not.freq
ENSG00000113532	ST8SIA4	cg04380513	not.freq	freq	not.freq	not.freq	not.freq	not.freq	not.freq
ENSG00000141750	STAC2	cg17471928	freq	not.freq	not.freq	not.freq	freq	not.freq	not.freq
ENSG00000066923	STAG3	cg18691434	freq	not.freq	freq	not.freq	not.freq	not.freq	not.freq
ENSG00000164647	STEAP1	cg18320336	freq	not.freq	not.freq	not.freq	not.freq	not.freq	not.freq
ENSG00000130413	STK33	cg08788717	freq	freq	not.freq	not.freq	not.freq	not.freq	not.freq
ENSG00000060140	STYK1	cg00616129	not.freq	not.freq	not.freq	freq	not.freq	not.freq	not.freq
ENSG00000196562	SULF2	cg11979959;cg22084611	not.freq	not.freq	not.freq	not.freq	freq	not.freq	not.freq
ENSG00000196502	SULT1A1	cg18530748	not.freq	not.freq	not.freq	freq	not.freq	not.freq	not.freq
ENSG00000157303	SUSD3	cg09160477	not.freq	not.freq	not.freq	freq	not.freq	freq	not.freq
ENSG00000159164	SV2A	cg01705587	freq	freq	freq	not.freq	freq	not.freq	not.freq
ENSG00000185518	SV2B	cg24824266	not.freq	freq	not.freq	not.freq	not.freq	not.freq	not.freq
ENSG00000165025	SYK	cg02608019;cg10025443;cg14304761	not.freq	not.freq	not.freq	freq	not.freq	not.freq	not.freq
ENSG00000157152	SYN2	cg04172348	freq	freq	not.freq	not.freq	freq	not.freq	not.freq
ENSG00000131018	SYNE1	cg26620959	not.freq	freq	not.freq	not.freq	not.freq	not.freq	not.freq
ENSG00000100321	SYNGR1	cg21053015	not.freq	freq	not.freq	not.freq	not.freq	not.freq	not.freq
ENSG00000172403	SYNPO2	cg02519806	freq	not.freq	not.freq	not.freq	not.freq	not.freq	not.freq
ENSG00000143858	SYT2	cg22594309	freq	freq	not.freq	not.freq	freq	not.freq	not.freq
ENSG00000134207	SYT6	cg05368341	freq	freq	not.freq	not.freq	freq	not.freq	not.freq
ENSG00000164458	T	cg17188046	freq	freq	not.freq	not.freq	freq	not.freq	not.freq
ENSG00000006128	TAC1	cg07550362	freq	not.freq	freq	not.freq	freq	not.freq	freq
ENSG00000115353	TACR1	cg02111587	not.freq	freq	not.freq	not.freq	not.freq	not.freq	not.freq
ENSG00000171530	TBCA	cg23152667	not.freq	freq	not.freq	freq	not.freq	not.freq	not.freq
ENSG00000101849	TBL1X	cg10839723	not.freq	freq	not.freq	not.freq	not.freq	not.freq	not.freq
ENSG00000184058	TBX1	cg16722536	not.freq	not.freq	not.freq	not.freq	not.freq	freq	not.freq
ENSG00000121068	TBX2	cg13274713	not.freq	freq	not.freq	not.freq	freq	not.freq	not.freq
ENSG00000164532	TBX20	cg13870866	not.freq	not.freq	freq	not.freq	freq	freq	freq
ENSG00000073861	TBX21	cg26607785	not.freq	freq	freq	not.freq	freq	not.freq	freq
ENSG00000135111	TBX3	cg10530281	not.freq	not.freq	not.freq	freq	freq	not.freq	not.freq
ENSG00000121075	TBX4	cg18536148	not.freq	not.freq	not.freq	not.freq	not.freq	freq	not.freq
ENSG00000188580	TCBA1	cg21787291	not.freq	freq	not.freq	not.freq	not.freq	not.freq	not.freq
ENSG00000196507	TCEAL3	cg24648715	not.freq	not.freq	not.freq	freq	not.freq	not.freq	not.freq
ENSG00000110719	TCIRG1	cg24030630	not.freq	not.freq	not.freq	freq	not.freq	not.freq	not.freq
ENSG00000162782	TDRD5	cg12277666	not.freq	not.freq	freq	freq	freq	not.freq	not.freq
ENSG00000167858	TEKT1	cg13337865	not.freq	freq	not.freq	not.freq	not.freq	not.freq	not.freq
ENSG00000092850	TEKT2	cg24813212	not.freq	freq	not.freq	not.freq	not.freq	not.freq	not.freq
ENSG00000137203	TFAP2A	cg12439899;cg25202471	not.freq	not.freq	not.freq	not.freq	freq	not.freq	not.freq
ENSG00000087510	TFAP2C	cg02536286	not.freq	freq	not.freq	freq	not.freq	not.freq	not.freq
ENSG00000105825	TFPI2	cg07380959	not.freq	freq	not.freq	not.freq	not.freq	not.freq	not.freq
ENSG00000178726	THBD	cg08244522	not.freq	freq	not.freq	not.freq	not.freq	not.freq	not.freq
ENSG00000186340	THBS2	cg21652958	not.freq	freq	not.freq	not.freq	freq	freq	not.freq
ENSG00000113296	THBS4	cg18110483	freq	not.freq	freq	not.freq	freq	freq	not.freq
ENSG00000159445	THEM4	cg07017477	not.freq	not.freq	not.freq	freq	not.freq	not.freq	not.freq
ENSG00000126953	TIMM8A	cg26461352	not.freq	not.freq	not.freq	freq	not.freq	not.freq	not.freq
ENSG00000104067	TJP1	cg13836627	not.freq	not.freq	not.freq	not.freq	not.freq	freq	not.freq
ENSG00000038295	TLL1	cg08570521	not.freq	freq	not.freq	not.freq	not.freq	not.freq	not.freq
ENSG00000164438	TLX3	cg25720804;cg25942450	freq	not.freq	freq	not.freq	freq	not.freq	freq
ENSG00000136404	TM6SF1	cg14696396	freq	not.freq	not.freq	freq	not.freq	not.freq	not.freq
ENSG00000135926	TMBIM1	cg14849559;cg25903497	not.freq	not.freq	not.freq	freq	not.freq	not.freq	not.freq
ENSG00000144339	TMEFF2	cg06856528;cg18221862	freq	freq	not.freq	not.freq	freq	not.freq	not.freq
ENSG00000091947	TMEM101	cg24638647	freq	not.freq	not.freq	not.freq	not.freq	not.freq	not.freq
ENSG00000151952	TMEM132D	cg03469054	freq	not.freq	not.freq	not.freq	freq	not.freq	not.freq
ENSG00000181291	TMEM132E	cg18338311	freq	not.freq	not.freq	not.freq	freq	freq	not.freq
ENSG00000164124	TMEM144	cg19843036	not.freq	not.freq	not.freq	freq	not.freq	not.freq	not.freq
ENSG00000164112	TMEM155	cg05396987	freq	not.freq	not.freq	not.freq	not.freq	not.freq	not.freq
ENSG00000152154	TMEM178	cg21553524	not.freq	freq	not.freq	not.freq	not.freq	not.freq	not.freq
ENSG00000189203	TMEM179	cg00107187	freq	not.freq	not.freq	freq	not.freq	not.freq	not.freq
ENSG00000188133	TMEM215	cg11308840;cg14614901	freq	not.freq	not.freq	not.freq	freq	freq	not.freq
ENSG00000168917	TMEM22	cg02672493	freq	freq	freq	not.freq	freq	not.freq	not.freq
ENSG00000178821	TMEM52	cg10943191	not.freq	not.freq	not.freq	freq	not.freq	not.freq	not.freq
ENSG00000164841	TMEM74	cg15042080	freq	freq	not.freq	not.freq	not.freq	not.freq	not.freq
ENSG00000133687	TMTC1	cg20784775	not.freq	freq	not.freq	not.freq	not.freq	not.freq	not.freq
ENSG00000104689	TNFRSF10A	cg10245048	not.freq	not.freq	not.freq	freq	not.freq	not.freq	not.freq
ENSG00000173535	TNFRSF10C	cg05636175;cg14015044;cg27090216	freq	freq	freq	not.freq	not.freq	not.freq	freq
ENSG00000173530	TNFRSF10D	cg01031400;cg11947493;cg22783363	freq	not.freq	freq	not.freq	not.freq	not.freq	not.freq
ENSG00000120949	TNFRSF8	cg17897879	freq	not.freq	not.freq	not.freq	freq	not.freq	not.freq
ENSG00000196860	TOMM20L	cg23481748	not.freq	not.freq	not.freq	freq	not.freq	not.freq	not.freq
ENSG00000146242	TPBG	cg27472295	not.freq	not.freq	not.freq	freq	not.freq	not.freq	not.freq
ENSG00000198467	TPM2	cg24070292	not.freq	not.freq	freq	not.freq	not.freq	not.freq	not.freq
ENSG00000159713	TPPP3	cg13067215	not.freq	not.freq	freq	not.freq	not.freq	freq	not.freq
ENSG00000174599	TRAM1L1	cg05807991	not.freq	not.freq	not.freq	freq	not.freq	not.freq	not.freq
ENSG00000170893	TRH	cg01009664	not.freq	not.freq	freq	not.freq	not.freq	not.freq	not.freq
ENSG00000162722	TRIM58	cg20855565	not.freq	not.freq	not.freq	freq	freq	not.freq	not.freq
ENSG00000213186	TRIM59	cg10273210;cg23704082	not.freq	not.freq	not.freq	freq	not.freq	not.freq	not.freq
ENSG00000104321	TRPA1	cg01610488;cg06493386	freq	not.freq	freq	freq	freq	not.freq	freq
ENSG00000137672	TRPC6	cg07013734;cg11016563	not.freq	freq	not.freq	freq	not.freq	freq	not.freq
ENSG00000134198	TSPAN2	cg03614513	freq	not.freq	not.freq	freq	not.freq	not.freq	not.freq
ENSG00000180543	TSPYL5	cg15747595	not.freq	not.freq	freq	freq	not.freq	not.freq	not.freq
ENSG00000149292	TTC12	cg12177743;cg24264506	not.freq	not.freq	not.freq	freq	not.freq	not.freq	not.freq
ENSG00000122691	TWIST1	cg00240432;cg20052718;cg24446548	not.freq	freq	not.freq	freq	freq	not.freq	not.freq
ENSG00000108010	TXNL3	cg24582500	not.freq	freq	not.freq	freq	not.freq	not.freq	not.freq
ENSG00000025708	TYMP	cg17285325	not.freq	not.freq	freq	not.freq	not.freq	freq	not.freq
ENSG00000137831	UACA	cg08815652	not.freq	not.freq	not.freq	not.freq	freq	not.freq	not.freq
ENSG00000197355	UAP1L1	cg15396367	not.freq	freq	freq	not.freq	not.freq	not.freq	not.freq
ENSG00000170315	UBB	cg03954587	not.freq	not.freq	not.freq	not.freq	not.freq	not.freq	freq
ENSG00000162543	UBXN10	cg03167763;cg06911113	not.freq	freq	not.freq	not.freq	freq	not.freq	not.freq
ENSG00000154277	UCHL1	cg24715245	freq	not.freq	freq	not.freq	freq	not.freq	not.freq
ENSG00000182168	UNC5C	cg10520887	not.freq	freq	not.freq	not.freq	not.freq	not.freq	not.freq
ENSG00000006611	USH1C	cg21289015	not.freq	not.freq	not.freq	not.freq	freq	not.freq	not.freq
ENSG00000071246	VASH1	cg18489434;cg20881054	not.freq	freq	not.freq	not.freq	freq	not.freq	not.freq
ENSG00000134215	VAV3	cg24662718	not.freq	freq	not.freq	not.freq	freq	not.freq	not.freq
ENSG00000150630	VEGFC	cg13378388	not.freq	freq	not.freq	not.freq	not.freq	not.freq	not.freq
ENSG00000102452	VGCNL1	cg15202954	not.freq	not.freq	freq	not.freq	freq	not.freq	not.freq
ENSG00000128564	VGF	cg04084157	not.freq	not.freq	not.freq	not.freq	freq	freq	not.freq
ENSG00000170162	VGLL2	cg03160135	freq	freq	freq	not.freq	freq	not.freq	not.freq
ENSG00000182853	VMO1	cg08341874	not.freq	not.freq	not.freq	not.freq	freq	not.freq	not.freq
ENSG00000028116	VRK2	cg26093711	not.freq	not.freq	not.freq	freq	not.freq	not.freq	not.freq
ENSG00000170419	VSTM2A	cg03775422	not.freq	freq	not.freq	not.freq	freq	not.freq	not.freq
ENSG00000119614	VSX2	cg11525285	freq	not.freq	freq	not.freq	freq	freq	not.freq
ENSG00000150627	WDR17	cg18443378	not.freq	freq	not.freq	not.freq	not.freq	not.freq	not.freq
ENSG00000187260	WDR86	cg24068372	not.freq	not.freq	freq	not.freq	freq	not.freq	not.freq
ENSG00000101443	WFDC2	cg25799986	not.freq	not.freq	freq	not.freq	not.freq	not.freq	not.freq
ENSG00000183242	WIT1	cg25577842	freq	not.freq	freq	not.freq	freq	freq	freq
ENSG00000165238	WNK2	cg20616414	not.freq	not.freq	not.freq	not.freq	not.freq	freq	not.freq
ENSG00000126562	WNK4	cg08108311	not.freq	not.freq	not.freq	not.freq	freq	freq	not.freq
ENSG00000135925	WNT10A	cg05702737	not.freq	freq	not.freq	not.freq	not.freq	not.freq	not.freq
ENSG00000105989	WNT2	cg01830294	freq	not.freq	freq	not.freq	not.freq	not.freq	not.freq
ENSG00000108379	WNT3	cg00126034	not.freq	freq	not.freq	not.freq	not.freq	not.freq	not.freq
ENSG00000154342	WNT3A	cg01313514	not.freq	freq	not.freq	not.freq	freq	not.freq	not.freq
ENSG00000184937	WT1	cg15446391	not.freq	not.freq	not.freq	not.freq	not.freq	not.freq	freq
ENSG00000171044	XKR6	cg10947146	freq	not.freq	not.freq	not.freq	freq	freq	not.freq
ENSG00000058799	YIPF1	cg23061257	not.freq	not.freq	not.freq	freq	not.freq	not.freq	not.freq
ENSG00000197251	Z93017.6-2	cg08301503	not.freq	not.freq	freq	not.freq	not.freq	freq	not.freq
ENSG00000182223	ZAR1	cg18342279	not.freq	not.freq	freq	freq	not.freq	not.freq	not.freq
ENSG00000136866	ZFP37	cg17749443	freq	not.freq	not.freq	not.freq	freq	not.freq	not.freq
ENSG00000179059	ZFP42	cg06274159;cg14189571	not.freq	not.freq	freq	not.freq	not.freq	not.freq	freq
ENSG00000181007	ZFP82	cg25886284	not.freq	not.freq	not.freq	not.freq	freq	not.freq	not.freq
ENSG00000152977	ZIC1	cg05073035;cg14456683	not.freq	not.freq	freq	not.freq	freq	freq	freq
ENSG00000131849	ZNF132	cg13877915;cg19776201	freq	freq	not.freq	not.freq	freq	not.freq	not.freq
ENSG00000176293	ZNF135	cg16638540	freq	not.freq	not.freq	not.freq	not.freq	not.freq	not.freq
ENSG00000179909	ZNF154	cg08668790;cg21790626	freq	not.freq	freq	not.freq	freq	freq	freq
ENSG00000188629	ZNF177	cg05250458;cg09643544	freq	not.freq	freq	freq	freq	not.freq	freq
ENSG00000167840	ZNF232	cg24680602	not.freq	freq	not.freq	not.freq	not.freq	not.freq	not.freq
ENSG00000152454	ZNF256	cg20176532	not.freq	freq	not.freq	not.freq	freq	not.freq	not.freq
ENSG00000083844	ZNF264	cg08504049;cg20715764;cg22307908	not.freq	freq	not.freq	not.freq	not.freq	not.freq	not.freq
ENSG00000198477	ZNF280B	cg16184943	freq	not.freq	not.freq	not.freq	not.freq	not.freq	not.freq
ENSG00000141040	ZNF287	cg23423382	not.freq	freq	not.freq	not.freq	not.freq	not.freq	not.freq
ENSG00000145908	ZNF300	cg19014419	freq	not.freq	not.freq	not.freq	freq	not.freq	not.freq
ENSG00000131845	ZNF304	cg07494047;cg17849956	not.freq	freq	not.freq	not.freq	not.freq	not.freq	not.freq
ENSG00000177932	ZNF354C	cg11538128	not.freq	freq	not.freq	not.freq	not.freq	not.freq	not.freq
ENSG00000198521	ZNF43	cg13858139	not.freq	freq	not.freq	not.freq	not.freq	not.freq	not.freq
ENSG00000178187	ZNF454	cg03355526;cg23037403	freq	not.freq	freq	not.freq	not.freq	not.freq	not.freq
ENSG00000198464	ZNF480	cg27480700	not.freq	freq	not.freq	not.freq	not.freq	not.freq	not.freq
ENSG00000196700	ZNF512B	cg12379775	not.freq	freq	not.freq	not.freq	not.freq	not.freq	not.freq
ENSG00000183647	ZNF530	cg23854009	not.freq	freq	not.freq	not.freq	not.freq	not.freq	not.freq
ENSG00000197025	ZNF542	cg26309134	not.freq	not.freq	not.freq	not.freq	freq	not.freq	not.freq
ENSG00000121406	ZNF549	cg07054095	not.freq	freq	not.freq	not.freq	freq	not.freq	not.freq
ENSG00000105132	ZNF550	cg21612046	not.freq	freq	not.freq	not.freq	not.freq	not.freq	not.freq
ENSG00000198028	ZNF560	cg04062391;cg05221167	freq	not.freq	not.freq	not.freq	freq	not.freq	freq
ENSG00000196437	ZNF569	cg18244915	not.freq	freq	not.freq	not.freq	not.freq	not.freq	not.freq
ENSG00000171827	ZNF570	cg21850254	not.freq	freq	not.freq	not.freq	not.freq	not.freq	not.freq
ENSG00000161551	ZNF577	cg16731240	not.freq	not.freq	freq	not.freq	not.freq	not.freq	not.freq
ENSG00000197800	ZNF585B	cg03751813	not.freq	freq	not.freq	not.freq	not.freq	not.freq	not.freq
ENSG00000167981	ZNF597	cg24333473	not.freq	not.freq	not.freq	not.freq	not.freq	not.freq	freq
ENSG00000142556	ZNF614	cg03293882	not.freq	freq	not.freq	not.freq	not.freq	not.freq	not.freq
ENSG00000213297	ZNF625	cg17892556	not.freq	not.freq	not.freq	not.freq	freq	not.freq	not.freq
ENSG00000197343	ZNF655	cg12717668	not.freq	freq	not.freq	not.freq	not.freq	not.freq	not.freq
ENSG00000144792	ZNF660	cg22598028	freq	not.freq	freq	not.freq	freq	not.freq	not.freq
ENSG00000215452	ZNF663	cg00576250	freq	freq	freq	not.freq	not.freq	freq	not.freq
ENSG00000083814	ZNF671	cg19246110;cg23857226	freq	not.freq	not.freq	not.freq	freq	not.freq	freq
ENSG00000196172	ZNF681	cg05520656	not.freq	not.freq	not.freq	freq	not.freq	not.freq	not.freq
ENSG00000197951	ZNF71	cg17136126	not.freq	freq	not.freq	not.freq	not.freq	not.freq	not.freq
ENSG00000196381	ZNF781	cg25875213	not.freq	freq	not.freq	not.freq	freq	not.freq	not.freq
ENSG00000197863	ZNF790	cg22379207	not.freq	freq	not.freq	not.freq	not.freq	not.freq	not.freq
ENSG00000182348	ZNF804B	cg23219720	not.freq	freq	not.freq	not.freq	freq	not.freq	not.freq
ENSG00000184280	ZNF806	cg26918645	not.freq	freq	not.freq	not.freq	freq	not.freq	not.freq
ENSG00000158691	ZSCAN12	cg02622316	freq	freq	freq	not.freq	freq	not.freq	not.freq
ENSG00000121413	ZSCAN18	cg06243556;cg18888520	not.freq	freq	not.freq	not.freq	freq	not.freq	not.freq
