# Supplementary material for: Tissue of origin determines cancer-associated CpG island promoter hypermethylation patterns
Source: Genome Biol. 2012 Oct 3;13(10):R84. doi: 10.1186/gb-2012-13-10-r84 (PMC3491412; doi:10.1186/gb-2012-13-10-r84)
Supplement: Additional file 3 — 446 variably methylated genes. Excel file containing details of the 446 variably hypermethylated genes along with their susceptibility in the different cancer types. [file gb-2012-13-10-r84-S3.xls]

## Sheet: Supplementary Table 2
Additional File 3
Shown are 446 genes which are variably hypermethylated in 7 different cancer types along with the Illumina infinium 27k probes used to identify them
The cancer types in which the gene is never found to be hypermethylated is indicated for each gene:
meth=methylated in that cancer type, never.meth= never methylated in that cancer type
Gene IDs and names were taken from Ensembl 54
			Resistant to Hypermethylation
Ensembl Gene ID	Gene Name	Illumina Infinium Probes	Breast	Colorectal	Prostate	Glioblastoma	Lung	AML	Ovarian
ENSG00000215380	ABCA11P	cg05449414	never.meth	meth	never.meth	meth	meth	meth	meth
ENSG00000221990	AC010442.7-2	cg23239828	meth	meth	never.meth	meth	meth	meth	meth
ENSG00000177946	AC092143.4-1	cg13969584	meth	meth	never.meth	meth	meth	meth	meth
ENSG00000169116	AC110760.3-2	cg17757055	meth	meth	never.meth	meth	never.meth	meth	never.meth
ENSG00000177453	AC114947.1	cg24371225	meth	meth	never.meth	never.meth	meth	meth	meth
ENSG00000167315	ACAA2	cg00231140	meth	never.meth	meth	meth	meth	meth	meth
ENSG00000072182	ACCN4	cg19210770	meth	meth	meth	meth	meth	never.meth	meth
ENSG00000148848	ADAM12	cg11668923	meth	meth	never.meth	meth	meth	meth	meth
ENSG00000135074	ADAM19	cg07540118	meth	meth	meth	never.meth	meth	never.meth	never.meth
ENSG00000114948	ADAM23	cg16778809	meth	meth	meth	never.meth	meth	meth	meth
ENSG00000149451	ADAM33	cg14089692	meth	meth	meth	meth	meth	meth	never.meth
ENSG00000154734	ADAMTS1	cg00472814	meth	meth	meth	never.meth	meth	meth	never.meth
ENSG00000185736	ADARB2	cg05307923;cg14590817	meth	meth	never.meth	meth	meth	meth	meth
ENSG00000078295	ADCY2	cg03663215	never.meth	meth	never.meth	never.meth	meth	meth	meth
ENSG00000169252	ADRB2	cg19110523	meth	meth	never.meth	meth	meth	meth	meth
ENSG00000106546	AHR	cg11166252	meth	never.meth	never.meth	meth	never.meth	meth	never.meth
ENSG00000154027	AK5	cg26466094	never.meth	meth	never.meth	meth	meth	never.meth	never.meth
ENSG00000144908	ALDH1L1	cg07800320;cg16312163	meth	meth	meth	meth	meth	meth	never.meth
ENSG00000109107	ALDOC	cg06367117	meth	never.meth	never.meth	meth	meth	meth	meth
ENSG00000169604	ANTXR1	cg11078738	meth	meth	never.meth	never.meth	meth	meth	never.meth
ENSG00000185409	AP000708.1	cg19286604	meth	meth	meth	never.meth	meth	meth	meth
ENSG00000103723	AP3B2	cg09472203	meth	meth	never.meth	never.meth	meth	meth	meth
ENSG00000165527	ARF6	cg24879595	never.meth	meth	never.meth	never.meth	never.meth	never.meth	never.meth
ENSG00000128805	ARHGAP22	cg25290938	meth	meth	meth	meth	meth	meth	never.meth
ENSG00000163947	ARHGEF3	cg20509080	meth	meth	never.meth	meth	meth	meth	meth
ENSG00000102606	ARHGEF7	cg00557354	meth	meth	meth	never.meth	meth	meth	meth
ENSG00000175414	ARL10	cg08725962	meth	meth	meth	never.meth	meth	meth	meth
ENSG00000165309	ARMC3	cg11710969	meth	meth	never.meth	meth	meth	meth	meth
ENSG00000133794	ARNTL	cg06499652	meth	meth	meth	meth	never.meth	meth	meth
ENSG00000006756	ARSD	cg00646140	meth	meth	never.meth	meth	never.meth	meth	meth
ENSG00000139352	ASCL1	cg14883392	meth	meth	meth	never.meth	meth	meth	meth
ENSG00000107518	ATRNL1	cg04335339;cg06055013	meth	meth	never.meth	meth	meth	meth	meth
ENSG00000198049	AVPR1B	cg04633513	meth	meth	meth	never.meth	never.meth	meth	meth
ENSG00000169255	B3GALNT1	cg12716838	never.meth	meth	meth	meth	meth	meth	meth
ENSG00000182272	B4GALNT4	cg16004226	meth	meth	never.meth	never.meth	meth	meth	never.meth
ENSG00000125492	BARHL1	cg12622986;cg15729869	meth	meth	never.meth	never.meth	meth	meth	meth
ENSG00000043039	BARX2	cg26221631	never.meth	never.meth	never.meth	meth	meth	meth	never.meth
ENSG00000168398	BDKRB2	cg08328671	meth	never.meth	never.meth	meth	meth	meth	never.meth
ENSG00000125378	BMP4	cg14310034	meth	never.meth	meth	meth	meth	meth	meth
ENSG00000183682	BMP8A	cg03664992	meth	meth	never.meth	meth	meth	meth	meth
ENSG00000116985	BMP8B	cg07082331	meth	meth	never.meth	meth	meth	meth	never.meth
ENSG00000144857	BOC	cg13765303;cg18742893	meth	meth	never.meth	never.meth	meth	meth	never.meth
ENSG00000137691	C11orf70	cg20346726	meth	meth	never.meth	meth	never.meth	meth	never.meth
ENSG00000119636	C14orf45	cg12774845	meth	meth	never.meth	never.meth	meth	meth	meth
ENSG00000165807	C14orf50	cg04536575;cg12281657	meth	never.meth	meth	meth	meth	never.meth	meth
ENSG00000172366	C16orf14	cg09305478	meth	meth	never.meth	meth	meth	meth	meth
ENSG00000171451	C18orf4	cg25010118	meth	meth	never.meth	never.meth	meth	meth	meth
ENSG00000116885	C1orf102	cg10035922	never.meth	never.meth	never.meth	never.meth	never.meth	meth	never.meth
ENSG00000162817	C1orf115	cg21852292	meth	meth	meth	meth	meth	meth	never.meth
ENSG00000173918	C1QTNF1	cg24844534	meth	meth	meth	never.meth	meth	never.meth	meth
ENSG00000172264	C20orf133	cg26059153	meth	meth	never.meth	meth	meth	meth	never.meth
ENSG00000005436	C2orf3	cg11051158	never.meth	meth	never.meth	meth	never.meth	meth	meth
ENSG00000056050	C4orf27	cg03274876	never.meth	meth	never.meth	never.meth	never.meth	meth	meth
ENSG00000197261	C6orf141	cg26081162	never.meth	meth	meth	meth	meth	meth	meth
ENSG00000164430	C6orf150	cg00463577;cg09527362	meth	meth	meth	meth	meth	never.meth	meth
ENSG00000182648	C7orf13	cg07671603	meth	never.meth	never.meth	meth	meth	meth	meth
ENSG00000099991	CABIN1	cg15061008	never.meth	meth	never.meth	never.meth	never.meth	never.meth	meth
ENSG00000006283	CACNA1G	cg11262815	meth	meth	meth	never.meth	meth	meth	meth
ENSG00000153956	CACNA2D1	cg04008901	meth	meth	never.meth	meth	meth	meth	never.meth
ENSG00000182985	CADM1	cg02788102;cg10193817	meth	meth	never.meth	never.meth	meth	meth	never.meth
ENSG00000104327	CALB1	cg06281795	meth	meth	never.meth	meth	meth	meth	meth
ENSG00000134072	CAMK1	cg23243617	meth	meth	meth	never.meth	never.meth	meth	never.meth
ENSG00000058404	CAMK2B	cg06905514	meth	meth	meth	meth	meth	meth	never.meth
ENSG00000214711	CAPN14	cg05882522	meth	meth	never.meth	never.meth	meth	never.meth	never.meth
ENSG00000105974	CAV1	cg17469978;cg22126032	meth	meth	meth	meth	never.meth	meth	never.meth
ENSG00000105971	CAV2	cg26774312	meth	meth	never.meth	meth	never.meth	meth	never.meth
ENSG00000141668	CBLN2	cg21902544	meth	meth	never.meth	meth	meth	meth	meth
ENSG00000160200	CBS	cg09622447	meth	meth	never.meth	never.meth	meth	meth	never.meth
ENSG00000173093	CCDC63	cg00658626	meth	meth	meth	meth	meth	meth	never.meth
ENSG00000166510	CCDC68	cg07177852	meth	never.meth	meth	meth	never.meth	meth	meth
ENSG00000162004	CCDC78	cg16899442	meth	meth	never.meth	meth	meth	meth	meth
ENSG00000133101	CCNA1	cg13060997	meth	meth	meth	meth	meth	meth	never.meth
ENSG00000091972	CD200	cg10777851	meth	meth	meth	meth	meth	meth	never.meth
ENSG00000185275	CD24L4	cg23654549	never.meth	meth	meth	meth	meth	meth	never.meth
ENSG00000026508	CD44	cg01879488;cg08530414;cg17640322;cg18652941;cg20143092	meth	never.meth	meth	never.meth	never.meth	never.meth	never.meth
ENSG00000196352	CD55	cg06792598	never.meth	never.meth	never.meth	meth	never.meth	never.meth	never.meth
ENSG00000163814	CDCP1	cg24975222	meth	never.meth	meth	meth	meth	meth	meth
ENSG00000140937	CDH11	cg12163490	meth	meth	meth	never.meth	meth	meth	meth
ENSG00000170558	CDH2	cg09313439	meth	meth	meth	never.meth	meth	meth	never.meth
ENSG00000081138	CDH7	cg05637351	meth	meth	never.meth	meth	meth	meth	meth
ENSG00000171450	CDK5R2	cg14831838	meth	meth	meth	never.meth	meth	meth	meth
ENSG00000138769	CDKL2	cg14988503;cg24432073	meth	meth	meth	meth	never.meth	meth	meth
ENSG00000008300	CELSR3	cg09736162	meth	meth	meth	never.meth	meth	meth	never.meth
ENSG00000184524	CEND1	cg09553358	meth	meth	meth	never.meth	meth	meth	meth
ENSG00000164695	CHMP4C	cg02471507;cg17029151	never.meth	never.meth	never.meth	meth	never.meth	meth	meth
ENSG00000080644	CHRNA3	cg04603031	meth	meth	never.meth	meth	meth	meth	meth
ENSG00000179862	CITED4	cg22748573	meth	meth	never.meth	meth	meth	meth	meth
ENSG00000112782	CLIC5	cg08748415	never.meth	never.meth	never.meth	meth	meth	meth	never.meth
ENSG00000171603	CLSTN1	cg26985289	meth	meth	meth	meth	never.meth	meth	never.meth
ENSG00000158258	CLSTN2	cg08853659	meth	meth	never.meth	never.meth	meth	meth	meth
ENSG00000140931	CMTM3	cg16335762;cg23297477	meth	meth	meth	never.meth	meth	never.meth	meth
ENSG00000050767	COL23A1	cg20546002	meth	meth	never.meth	meth	meth	meth	never.meth
ENSG00000196739	COL27A1	cg09944147	never.meth	meth	never.meth	never.meth	meth	meth	never.meth
ENSG00000109472	CPE	cg02886284	never.meth	meth	never.meth	never.meth	never.meth	meth	never.meth
ENSG00000145920	CPLX2	cg19885761;cg22776578	meth	meth	meth	meth	meth	meth	never.meth
ENSG00000109625	CPZ	cg00514895;cg03292388	meth	meth	meth	meth	meth	meth	never.meth
ENSG00000120088	CRHR1	cg04856689	never.meth	meth	never.meth	never.meth	meth	meth	meth
ENSG00000213145	CRIP1	cg02000005;cg04411625	meth	never.meth	meth	meth	meth	meth	meth
ENSG00000038427	CSPG2	cg04525496	meth	meth	meth	never.meth	meth	meth	meth
ENSG00000066032	CTNNA2	cg08107272;cg23699324	meth	meth	meth	never.meth	meth	meth	never.meth
ENSG00000169862	CTNND2	cg25302419	meth	meth	never.meth	never.meth	meth	meth	meth
ENSG00000101160	CTSZ	cg13021192	meth	never.meth	meth	meth	never.meth	meth	meth
ENSG00000166266	CUL5	cg07979752	never.meth	never.meth	never.meth	never.meth	never.meth	meth	never.meth
ENSG00000051523	CYBA	cg26537639	meth	meth	meth	meth	meth	never.meth	meth
ENSG00000138061	CYP1B1	cg25856383	meth	meth	meth	meth	never.meth	meth	meth
ENSG00000003137	CYP26B1	cg04884908	meth	meth	meth	never.meth	meth	meth	meth
ENSG00000172817	CYP7B1	cg04418492	meth	meth	meth	meth	never.meth	meth	meth
ENSG00000164002	DEM1	cg25568243;cg26776069	never.meth	meth	never.meth	meth	never.meth	never.meth	never.meth
ENSG00000058866	DGKG	cg25808906	meth	meth	meth	never.meth	meth	never.meth	meth
ENSG00000147202	DIAPH2	cg17694877	meth	meth	never.meth	meth	meth	meth	meth
ENSG00000105880	DLX5	cg00096922;cg13344740	meth	meth	never.meth	meth	meth	meth	meth
ENSG00000176399	DMRTA1	cg22007439	meth	meth	never.meth	meth	never.meth	meth	meth
ENSG00000007174	DNAH9	cg25174591	meth	meth	meth	never.meth	meth	meth	meth
ENSG00000079805	DNM2	cg08207256	never.meth	meth	never.meth	meth	never.meth	never.meth	meth
ENSG00000147459	DOCK5	cg25192419	never.meth	never.meth	never.meth	meth	never.meth	never.meth	never.meth
ENSG00000157851	DPYSL5	cg26195812	meth	meth	meth	never.meth	meth	meth	meth
ENSG00000134755	DSC2	cg00566759	never.meth	never.meth	never.meth	meth	never.meth	meth	meth
ENSG00000133878	DUSP26	cg25738273	meth	meth	meth	never.meth	meth	meth	never.meth
ENSG00000168589	DYNLRB2	cg00720137	meth	meth	never.meth	meth	meth	never.meth	meth
ENSG00000164176	EDIL3	cg03478689	meth	meth	meth	never.meth	meth	meth	meth
ENSG00000164318	EGFLAM	cg26747293	never.meth	meth	never.meth	meth	meth	meth	meth
ENSG00000155849	ELMO1	cg08453021;cg19118812	meth	meth	meth	never.meth	meth	never.meth	never.meth
ENSG00000132205	EMILIN2	cg14133708	meth	meth	meth	meth	meth	meth	never.meth
ENSG00000165675	ENOX2	cg20964758	meth	meth	never.meth	meth	meth	meth	meth
ENSG00000086289	EPDR1	cg04499325	meth	meth	meth	never.meth	meth	never.meth	meth
ENSG00000133106	EPSTI1	cg14539231;cg22905097	meth	meth	meth	meth	meth	never.meth	meth
ENSG00000178568	ERBB4	cg07015629	meth	meth	never.meth	never.meth	meth	meth	never.meth
ENSG00000091831	ESR1	cg00655307	never.meth	meth	never.meth	never.meth	meth	meth	never.meth
ENSG00000104313	EYA1	cg16793061	meth	meth	meth	never.meth	meth	meth	meth
ENSG00000163377	FAM19A4	cg13921352	meth	meth	never.meth	meth	meth	meth	meth
ENSG00000108950	FAM20A	cg01697732	meth	meth	meth	meth	meth	meth	never.meth
ENSG00000198797	FAM5B	cg13589108	meth	meth	meth	meth	meth	meth	never.meth
ENSG00000138675	FGF5	cg14197923	meth	meth	never.meth	meth	meth	meth	never.meth
ENSG00000107831	FGF8	cg16584573	meth	meth	meth	never.meth	meth	meth	meth
ENSG00000182263	FIGN	cg06564900	never.meth	meth	meth	never.meth	meth	meth	meth
ENSG00000136068	FLNB	cg08785215	never.meth	never.meth	never.meth	meth	never.meth	never.meth	never.meth
ENSG00000129514	FOXA1	cg03026462	meth	never.meth	never.meth	meth	never.meth	meth	never.meth
ENSG00000168843	FSTL5	cg18695917	meth	meth	meth	never.meth	meth	meth	meth
ENSG00000109158	GABRA4	cg03593419	meth	meth	never.meth	meth	meth	meth	meth
ENSG00000105679	GAPDHS	cg25681177	meth	meth	never.meth	meth	meth	meth	meth
ENSG00000141448	GATA6	cg00940278;cg19496782	never.meth	never.meth	never.meth	meth	never.meth	meth	never.meth
ENSG00000187210	GCNT1	cg22289360	never.meth	never.meth	never.meth	meth	meth	never.meth	never.meth
ENSG00000162676	GFI1	cg22341104	meth	meth	meth	meth	meth	never.meth	meth
ENSG00000178445	GLDC	cg17009433	meth	meth	meth	never.meth	meth	meth	meth
ENSG00000109738	GLRB	cg09688546	meth	meth	meth	never.meth	meth	meth	meth
ENSG00000135423	GLS2	cg14679587	meth	meth	never.meth	meth	meth	meth	never.meth
ENSG00000198756	GLT25D2	cg02314308;cg14313310	meth	meth	meth	never.meth	meth	meth	meth
ENSG00000114450	GNB4	cg09997760	meth	meth	meth	never.meth	meth	never.meth	never.meth
ENSG00000124713	GNMT	cg23696834	never.meth	never.meth	never.meth	meth	never.meth	meth	never.meth
ENSG00000116580	GON4L	cg22367970	never.meth	never.meth	never.meth	meth	never.meth	meth	never.meth
ENSG00000099797	GPSN2	cg15649193	never.meth	meth	never.meth	never.meth	never.meth	never.meth	never.meth
ENSG00000211445	GPX3	cg07699362;cg21516478	meth	meth	meth	never.meth	meth	meth	meth
ENSG00000116157	GPX7	cg16557944;cg22129364	meth	meth	meth	meth	meth	never.meth	meth
ENSG00000120251	GRIA2	cg25148589	meth	meth	meth	never.meth	meth	meth	meth
ENSG00000152578	GRIA4	cg19343464	meth	meth	meth	never.meth	meth	meth	meth
ENSG00000171189	GRIK1	cg09542111	meth	meth	meth	never.meth	meth	meth	meth
ENSG00000198785	GRIN3A	cg08997253;cg18794577	meth	meth	never.meth	meth	meth	meth	meth
ENSG00000133937	GSC	cg19224837	meth	meth	never.meth	never.meth	meth	meth	never.meth
ENSG00000134202	GSTM3	cg25027501	meth	meth	never.meth	never.meth	meth	meth	never.meth
ENSG00000084207	GSTP1	cg02659086;cg04920951	meth	meth	meth	never.meth	never.meth	meth	never.meth
ENSG00000144366	GULP1	cg13274254	meth	meth	never.meth	never.meth	never.meth	meth	meth
ENSG00000140511	HAPLN3	cg03698393;cg08348496	meth	meth	meth	meth	meth	never.meth	meth
ENSG00000172534	HCFC1	cg06809565	meth	meth	never.meth	meth	meth	meth	meth
ENSG00000101336	HCK	cg03414321;cg08623947	meth	meth	never.meth	meth	meth	meth	meth
ENSG00000010704	HFE	cg06892726	meth	meth	meth	meth	never.meth	meth	meth
ENSG00000152804	HHEX	cg11378840	meth	meth	never.meth	meth	meth	meth	meth
ENSG00000164161	HHIP	cg14580567	meth	meth	meth	never.meth	meth	never.meth	meth
ENSG00000198518	HIST1H4E	cg08687901;cg16706631	meth	never.meth	never.meth	meth	meth	meth	meth
ENSG00000196890	HIST3H2BB	cg00143998;cg14541950	meth	meth	never.meth	meth	meth	meth	meth
ENSG00000197837	HIST4H4	cg05060662	meth	meth	never.meth	meth	meth	meth	meth
ENSG00000149948	HMGA2	cg03251079	meth	meth	meth	never.meth	meth	meth	meth
ENSG00000105991	HOXA1	cg03700462;cg12686016	meth	meth	never.meth	meth	meth	meth	meth
ENSG00000182742	HOXB4	cg02422694;cg04609859;cg08089301	meth	meth	meth	meth	meth	meth	never.meth
ENSG00000120087	HOXB7	cg09357097	meth	never.meth	meth	meth	meth	meth	never.meth
ENSG00000170689	HOXB9	cg12370791;cg13643585	meth	never.meth	never.meth	meth	meth	meth	never.meth
ENSG00000037965	HOXC8	cg25917510	meth	meth	never.meth	never.meth	meth	meth	meth
ENSG00000186603	HPDL	cg10164640;cg26781150	meth	meth	meth	meth	meth	never.meth	meth
ENSG00000168453	HR	cg12748258;cg26045434	meth	meth	never.meth	meth	meth	meth	never.meth
ENSG00000153976	HS3ST3A1	cg07480567	meth	meth	never.meth	meth	meth	meth	meth
ENSG00000185352	HS6ST3	cg17183991	never.meth	meth	never.meth	never.meth	meth	meth	never.meth
ENSG00000207944	hsa-mir-574	cg20484352	meth	meth	never.meth	meth	meth	meth	meth
ENSG00000133835	HSD17B4	cg14874121	meth	never.meth	never.meth	never.meth	never.meth	never.meth	never.meth
ENSG00000204389	HSPA1A	cg00929855	meth	meth	never.meth	meth	meth	meth	meth
ENSG00000204390	HSPA1L	cg05920090	meth	meth	never.meth	meth	meth	meth	meth
ENSG00000157219	HTR5A	cg15835825	meth	meth	never.meth	meth	meth	meth	meth
ENSG00000105376	ICAM5	cg11373429	meth	meth	meth	meth	never.meth	meth	meth
ENSG00000117154	IGSF21	cg17945001	meth	meth	meth	never.meth	meth	meth	meth
ENSG00000145103	ILDR1	cg08463485	meth	meth	never.meth	meth	meth	meth	meth
ENSG00000168348	INSM2	cg07850604	meth	meth	never.meth	meth	meth	meth	meth
ENSG00000144711	IQSEC1	cg11397854	meth	never.meth	never.meth	meth	meth	meth	meth
ENSG00000117595	IRF6	cg10074409	never.meth	never.meth	never.meth	meth	never.meth	meth	never.meth
ENSG00000105655	ISYNA1	cg00445824;cg09374949;cg11102782	meth	meth	meth	meth	meth	meth	never.meth
ENSG00000137809	ITGA11	cg19836283	meth	meth	meth	never.meth	meth	meth	meth
ENSG00000143772	ITPKB	cg16340268	meth	meth	meth	never.meth	meth	meth	meth
ENSG00000152969	JAKMIP1	cg01519742;cg13168683	meth	meth	never.meth	never.meth	meth	meth	never.meth
ENSG00000177807	KCNJ10	cg05768141	meth	meth	meth	never.meth	meth	meth	meth
ENSG00000123700	KCNJ2	cg25724441	meth	never.meth	meth	never.meth	meth	meth	never.meth
ENSG00000157542	KCNJ6	cg21380842	meth	meth	never.meth	never.meth	meth	meth	meth
ENSG00000121361	KCNJ8	cg01226811	meth	meth	meth	never.meth	meth	meth	meth
ENSG00000135750	KCNK1	cg14249872	meth	meth	never.meth	meth	meth	meth	never.meth
ENSG00000156113	KCNMA1	cg04688368	meth	meth	meth	never.meth	meth	meth	meth
ENSG00000080709	KCNN2	cg23615676	meth	meth	never.meth	never.meth	meth	meth	meth
ENSG00000183783	KCTD8	cg01699584	meth	meth	meth	never.meth	meth	meth	meth
ENSG00000129250	KIF1C	cg19425528	meth	meth	never.meth	never.meth	never.meth	meth	meth
ENSG00000164627	KIF6	cg07336230	meth	meth	never.meth	meth	meth	meth	never.meth
ENSG00000185909	KLHDC8B	cg10872212	meth	meth	meth	meth	meth	meth	never.meth
ENSG00000167487	KLHL26	cg12558519	never.meth	meth	never.meth	meth	never.meth	never.meth	meth
ENSG00000112769	LAMA4	cg08897388	meth	meth	meth	meth	meth	meth	never.meth
ENSG00000131981	LGALS3	cg19099850	meth	never.meth	meth	meth	never.meth	meth	never.meth
ENSG00000155530	LRGUK	cg10839521;cg14706178	meth	meth	never.meth	never.meth	meth	never.meth	never.meth
ENSG00000081479	LRP2	cg13436799	meth	meth	never.meth	never.meth	never.meth	meth	meth
ENSG00000160233	LRRC3	cg26632776	meth	meth	meth	meth	meth	meth	never.meth
ENSG00000132128	LRRC41	cg09747578	meth	never.meth	meth	never.meth	meth	meth	meth
ENSG00000161328	LRRC56	cg27158867	meth	meth	never.meth	meth	never.meth	meth	meth
ENSG00000162951	LRRTM1	cg00465284;cg21621248	meth	meth	meth	meth	meth	meth	never.meth
ENSG00000105699	LSR	cg02915261	never.meth	never.meth	never.meth	meth	never.meth	meth	never.meth
ENSG00000131711	MAP1B	cg02001410	meth	meth	never.meth	never.meth	meth	meth	never.meth
ENSG00000140832	MARVELD3	cg18468219	never.meth	never.meth	never.meth	meth	never.meth	meth	never.meth
ENSG00000007264	MATK	cg09416313	meth	meth	never.meth	never.meth	meth	meth	meth
ENSG00000197971	MBP	cg20801056	meth	never.meth	never.meth	meth	never.meth	never.meth	meth
ENSG00000151376	ME3	cg07560096;cg09645888	meth	never.meth	meth	meth	meth	never.meth	meth
ENSG00000146834	MEPCE	cg17607973	meth	never.meth	never.meth	never.meth	never.meth	meth	never.meth
ENSG00000166823	MESP1	cg01294695	meth	meth	meth	meth	never.meth	meth	meth
ENSG00000170430	MGMT	cg02941816;cg12981137;cg19706602	meth	meth	never.meth	meth	never.meth	meth	never.meth
ENSG00000198160	MIER1	cg23744433	meth	meth	never.meth	meth	meth	meth	meth
ENSG00000151338	MIPOL1	cg10644361	meth	meth	never.meth	meth	never.meth	meth	meth
ENSG00000178053	MLF1	cg05743054	meth	meth	never.meth	never.meth	never.meth	meth	meth
ENSG00000009950	MLXIPL	cg07737781	meth	meth	never.meth	meth	meth	meth	never.meth
ENSG00000156103	MMP16	cg26756083	meth	meth	meth	never.meth	meth	meth	meth
ENSG00000106330	MOSPD3	cg10240853	never.meth	meth	never.meth	never.meth	never.meth	never.meth	never.meth
ENSG00000174099	MSRB3	cg07641524	meth	meth	meth	never.meth	meth	meth	never.meth
ENSG00000163132	MSX1	cg26615830	meth	meth	never.meth	never.meth	meth	meth	never.meth
ENSG00000129152	MYOD1	cg07271264;cg16519321	meth	meth	never.meth	meth	meth	meth	meth
ENSG00000149294	NCAM1	cg13692433;cg20268522	meth	meth	meth	never.meth	meth	meth	never.meth
ENSG00000141027	NCOR1	cg24443925	never.meth	meth	never.meth	meth	never.meth	meth	meth
ENSG00000103034	NDRG4	cg13031432	meth	meth	never.meth	never.meth	meth	meth	never.meth
ENSG00000165973	NELL1	cg17371081;cg20113732	meth	meth	meth	never.meth	meth	meth	meth
ENSG00000204386	NEU1	cg14976276	never.meth	meth	meth	never.meth	meth	never.meth	meth
ENSG00000147862	NFIB	cg09965258	meth	never.meth	never.meth	never.meth	never.meth	meth	never.meth
ENSG00000164038	NHEDC2	cg10261589	meth	meth	never.meth	never.meth	meth	meth	never.meth
ENSG00000145506	NKD2	cg26054540	meth	meth	never.meth	meth	meth	never.meth	meth
ENSG00000197696	NMB	cg27379587	meth	meth	never.meth	meth	never.meth	meth	meth
ENSG00000157064	NMNAT2	cg00707317	meth	meth	never.meth	never.meth	meth	meth	meth
ENSG00000104361	NPAL2	cg15264255	meth	never.meth	never.meth	meth	meth	never.meth	never.meth
ENSG00000177463	NR2C2	cg21255605	meth	meth	never.meth	meth	never.meth	meth	meth
ENSG00000185551	NR2F2	cg04943986;cg08370996	meth	never.meth	never.meth	meth	never.meth	meth	never.meth
ENSG00000125841	NRSN2	cg07611334;cg08713365	meth	meth	meth	never.meth	meth	meth	never.meth
ENSG00000169006	NTSR2	cg25657834	meth	meth	meth	meth	meth	meth	never.meth
ENSG00000130045	NXNL2	cg00755043	meth	meth	never.meth	meth	meth	meth	never.meth
ENSG00000145247	OCIAD2	cg08942875	never.meth	never.meth	never.meth	meth	never.meth	meth	never.meth
ENSG00000197822	OCLN	cg13744194	never.meth	never.meth	never.meth	meth	never.meth	meth	never.meth
ENSG00000130558	OLFM1	cg27286999	meth	meth	meth	never.meth	meth	meth	meth
ENSG00000169856	ONECUT1	cg06720956	meth	meth	meth	never.meth	meth	meth	meth
ENSG00000183715	OPCML	cg03923934	meth	meth	meth	never.meth	meth	meth	meth
ENSG00000125850	OVOL2	cg17404915	never.meth	never.meth	never.meth	meth	never.meth	meth	never.meth
ENSG00000124507	PACSIN1	cg23043245	meth	meth	never.meth	meth	meth	meth	meth
ENSG00000152782	PANK1	cg14967972	meth	never.meth	meth	meth	never.meth	meth	meth
ENSG00000197702	PARVA	cg26320696	meth	meth	meth	meth	never.meth	meth	never.meth
ENSG00000075891	PAX2	cg26677448	meth	meth	meth	never.meth	meth	meth	never.meth
ENSG00000007372	PAX6	cg05840031	meth	meth	meth	never.meth	meth	meth	meth
ENSG00000105717	PBX4	cg23158811	meth	meth	meth	never.meth	meth	meth	meth
ENSG00000197991	PCDH20	cg01836044	never.meth	meth	never.meth	never.meth	meth	meth	meth
ENSG00000184226	PCDH9	cg25422943	meth	meth	never.meth	never.meth	meth	meth	meth
ENSG00000154553	PDLIM3	cg10000775	meth	meth	never.meth	never.meth	meth	meth	never.meth
ENSG00000139515	PDX1	cg17740399;cg26344532	meth	never.meth	meth	meth	meth	meth	meth
ENSG00000186862	PDZD7	cg04880063	meth	meth	never.meth	meth	meth	meth	meth
ENSG00000121440	PDZRN3	cg14473924;cg26055770	meth	meth	never.meth	never.meth	meth	meth	never.meth
ENSG00000179094	PER1	cg01980637	meth	meth	meth	never.meth	meth	meth	meth
ENSG00000108518	PFN1	cg01926595	meth	meth	meth	meth	never.meth	never.meth	meth
ENSG00000137338	PGBD1	cg20029652	meth	never.meth	never.meth	never.meth	meth	never.meth	meth
ENSG00000056487	PHF21B	cg01775414	meth	meth	never.meth	never.meth	meth	meth	meth
ENSG00000181649	PHLDA2	cg01505590	never.meth	never.meth	never.meth	meth	never.meth	meth	never.meth
ENSG00000165282	PIGO	cg04065065	never.meth	meth	never.meth	meth	never.meth	never.meth	never.meth
ENSG00000171608	PIK3CD	cg23166362	meth	meth	meth	meth	meth	never.meth	meth
ENSG00000107859	PITX3	cg14681055;cg22882178	meth	meth	never.meth	meth	meth	meth	meth
ENSG00000171033	PKIA	cg27140220	meth	meth	meth	never.meth	meth	meth	meth
ENSG00000057294	PKP2	cg03302287	meth	never.meth	never.meth	meth	meth	meth	never.meth
ENSG00000100558	PLEK2	cg20141916	never.meth	never.meth	never.meth	meth	meth	meth	never.meth
ENSG00000152952	PLOD2	cg25250358	meth	meth	never.meth	never.meth	meth	meth	meth
ENSG00000100979	PLTP	cg26220350	meth	meth	meth	never.meth	meth	never.meth	never.meth
ENSG00000141682	PMAIP1	cg13415207	meth	never.meth	never.meth	meth	never.meth	never.meth	never.meth
ENSG00000176903	PNMA1	cg23681213	meth	meth	meth	never.meth	meth	meth	meth
ENSG00000171362	PNMA2	cg02154186	meth	meth	meth	never.meth	meth	meth	meth
ENSG00000006757	PNPLA4	cg05508067	never.meth	meth	never.meth	meth	never.meth	meth	meth
ENSG00000148123	PPAPR3	cg02590345;cg16898420	meth	meth	never.meth	meth	meth	meth	meth
ENSG00000175175	PPM1E	cg19141563	meth	meth	meth	never.meth	meth	meth	meth
ENSG00000172531	PPP1CA	cg11867686	never.meth	meth	never.meth	never.meth	never.meth	never.meth	meth
ENSG00000102103	PQBP1	cg14520448	meth	meth	never.meth	meth	meth	meth	meth
ENSG00000122490	PQLC1	cg17705056	meth	meth	never.meth	never.meth	never.meth	meth	meth
ENSG00000046889	PREX2	cg17747005	meth	meth	meth	never.meth	meth	meth	never.meth
ENSG00000139174	PRICKLE1	cg16041660	meth	meth	meth	meth	meth	meth	never.meth
ENSG00000027075	PRKCH	cg13425637	never.meth	meth	never.meth	meth	never.meth	never.meth	never.meth
ENSG00000176532	PRR15	cg12658982	never.meth	never.meth	never.meth	meth	meth	meth	never.meth
ENSG00000184838	PRR16	cg11897314;cg25584626	meth	meth	never.meth	meth	meth	meth	never.meth
ENSG00000186654	PRR5	cg09954385	never.meth	meth	never.meth	meth	never.meth	meth	meth
ENSG00000059915	PSD	cg13548361;cg23402444	meth	meth	meth	never.meth	meth	meth	meth
ENSG00000156471	PTDSS1	cg00317680	meth	meth	meth	meth	never.meth	meth	meth
ENSG00000125384	PTGER2	cg25823578	meth	meth	meth	meth	meth	never.meth	meth
ENSG00000050628	PTGER3	cg12739034	never.meth	meth	never.meth	meth	meth	meth	meth
ENSG00000124212	PTGIS	cg05932408	meth	meth	meth	never.meth	meth	meth	never.meth
ENSG00000173482	PTPRM	cg07075930	meth	meth	meth	meth	meth	meth	never.meth
ENSG00000106278	PTPRZ1	cg00826384	meth	meth	meth	never.meth	meth	meth	meth
ENSG00000103490	PYCARD	cg05361373;cg09587549	meth	meth	meth	meth	meth	never.meth	meth
ENSG00000169213	RAB3B	cg22429822	meth	meth	never.meth	meth	meth	meth	meth
ENSG00000152932	RAB3C	cg03014628	never.meth	meth	never.meth	meth	meth	meth	never.meth
ENSG00000068028	RASSF1	cg00777121;cg08047457;cg21554552	never.meth	never.meth	never.meth	never.meth	meth	never.meth	never.meth
ENSG00000198771	RCSD1	cg14046986	meth	meth	meth	meth	meth	never.meth	meth
ENSG00000088320	REM1	cg12153542;cg26299767	meth	meth	meth	meth	meth	meth	never.meth
ENSG00000135002	RFK	cg13789236	meth	meth	never.meth	never.meth	never.meth	never.meth	meth
ENSG00000131378	RFTN1	cg22044848	meth	meth	meth	meth	never.meth	never.meth	never.meth
ENSG00000026297	RNASET2	cg14479329	never.meth	meth	never.meth	meth	never.meth	never.meth	never.meth
ENSG00000108830	RND2	cg05270634	meth	meth	meth	never.meth	meth	meth	meth
ENSG00000069667	RORA	cg13301933	never.meth	meth	never.meth	never.meth	meth	meth	meth
ENSG00000120664	RP11-251J8.3	cg22609576	never.meth	meth	never.meth	never.meth	meth	never.meth	never.meth
ENSG00000117600	RP4-788L13.1	cg05596294;cg26164310	meth	meth	meth	never.meth	meth	meth	meth
ENSG00000198208	RPS6KL1	cg26551843	meth	meth	meth	never.meth	meth	meth	never.meth
ENSG00000083750	RRAGB	cg14321399	meth	meth	never.meth	meth	meth	meth	meth
ENSG00000091844	RSG17	cg24317255	meth	meth	meth	never.meth	meth	meth	never.meth
ENSG00000169218	RSPO1	cg22063989	meth	meth	meth	never.meth	meth	meth	meth
ENSG00000146374	RSPO3	cg09979256	never.meth	meth	never.meth	meth	meth	meth	never.meth
ENSG00000105784	RUNDC3B	cg15414833	meth	meth	never.meth	meth	meth	meth	meth
ENSG00000211456	SACM1L	cg14415034	never.meth	meth	never.meth	never.meth	never.meth	never.meth	never.meth
ENSG00000167100	SAMD14	cg21178548	meth	meth	meth	meth	never.meth	meth	meth
ENSG00000136715	SAP130	cg07314414	meth	meth	meth	meth	never.meth	meth	meth
ENSG00000215397	SCRT2	cg22100821	meth	meth	never.meth	never.meth	meth	meth	meth
ENSG00000169439	SDC2	cg25070637	meth	meth	never.meth	never.meth	meth	meth	never.meth
ENSG00000075223	SEMA3C	cg11051843	never.meth	meth	never.meth	meth	never.meth	meth	never.meth
ENSG00000092421	SEMA6A	cg12928668	meth	meth	never.meth	never.meth	meth	meth	never.meth
ENSG00000122335	SERAC1	cg06659073	never.meth	meth	meth	meth	meth	meth	meth
ENSG00000140264	SERF2	cg00480356	never.meth	never.meth	never.meth	meth	never.meth	never.meth	never.meth
ENSG00000021355	SERPINB1	cg27056119	meth	never.meth	meth	meth	never.meth	meth	never.meth
ENSG00000106483	SFRP4	cg08261094	meth	meth	never.meth	never.meth	meth	never.meth	never.meth
ENSG00000161547	SFRS2	cg26815021	never.meth	meth	never.meth	meth	never.meth	never.meth	never.meth
ENSG00000107295	SH3GL2	cg17977409	meth	meth	meth	meth	meth	meth	never.meth
ENSG00000140600	SH3GL3	cg22946150;cg25381844	meth	meth	meth	meth	meth	meth	never.meth
ENSG00000110013	SIAE	cg22318304	meth	never.meth	meth	meth	never.meth	meth	meth
ENSG00000159263	SIM2	cg13694867	meth	meth	never.meth	meth	meth	meth	meth
ENSG00000126778	SIX1	cg02583151;cg12839593	meth	meth	meth	meth	meth	meth	never.meth
ENSG00000170190	SLC16A5	cg27619475	meth	meth	meth	meth	meth	never.meth	meth
ENSG00000092096	SLC22A17	cg01557297	never.meth	meth	never.meth	never.meth	meth	meth	meth
ENSG00000183032	SLC25A21	cg03611555	meth	meth	never.meth	meth	never.meth	meth	meth
ENSG00000113396	SLC27A6	cg07103493	meth	meth	meth	meth	meth	meth	never.meth
ENSG00000112759	SLC29A1	cg10519140	meth	meth	meth	meth	never.meth	meth	never.meth
ENSG00000136856	SLC2A8	cg03804985	never.meth	meth	never.meth	never.meth	never.meth	meth	never.meth
ENSG00000157765	SLC34A2	cg19616230;cg21200703	meth	meth	meth	meth	never.meth	meth	meth
ENSG00000102100	SLC35A2	cg23709838	meth	meth	never.meth	meth	meth	meth	meth
ENSG00000105641	SLC5A5	cg20557202	meth	never.meth	never.meth	never.meth	meth	meth	never.meth
ENSG00000157103	SLC6A1	cg11021744	meth	meth	meth	never.meth	meth	meth	meth
ENSG00000100678	SLC8A3	cg05203877;cg14174099	meth	meth	never.meth	meth	meth	meth	meth
ENSG00000128602	SMO	cg15447479	meth	meth	meth	never.meth	meth	meth	never.meth
ENSG00000172594	SMPDL3A	cg01594214	never.meth	meth	never.meth	never.meth	meth	meth	never.meth
ENSG00000124216	SNAI1	cg05403071	meth	meth	never.meth	meth	never.meth	meth	never.meth
ENSG00000074317	SNCB	cg07035740	meth	meth	never.meth	never.meth	meth	meth	meth
ENSG00000086300	SNX10	cg10316381	never.meth	meth	never.meth	meth	never.meth	never.meth	never.meth
ENSG00000120451	SNX19	cg02624129	never.meth	meth	never.meth	never.meth	never.meth	meth	meth
ENSG00000172803	SNX32	cg19018097	meth	meth	meth	meth	meth	never.meth	meth
ENSG00000171056	SOX7	cg08056146	meth	meth	meth	meth	meth	meth	never.meth
ENSG00000113140	SPARC	cg08331313	meth	meth	meth	meth	meth	never.meth	meth
ENSG00000167642	SPINT2	cg15375239	never.meth	never.meth	meth	meth	never.meth	meth	never.meth
ENSG00000152377	SPOCK1	cg12832649	meth	meth	never.meth	meth	meth	meth	meth
ENSG00000175093	SPSB4	cg22036988	meth	meth	meth	never.meth	meth	never.meth	never.meth
ENSG00000180616	SSTR2	cg21547708	meth	meth	never.meth	meth	meth	meth	meth
ENSG00000144057	ST6GAL2	cg04434339	meth	meth	meth	never.meth	meth	meth	meth
ENSG00000184005	ST6GALNAC3	cg12601757;cg26363196	meth	meth	meth	meth	meth	meth	never.meth
ENSG00000117069	ST6GALNAC5	cg06201642;cg13823136	meth	meth	never.meth	never.meth	meth	meth	meth
ENSG00000113532	ST8SIA4	cg04380513	meth	meth	meth	meth	never.meth	meth	meth
ENSG00000130413	STK33	cg08788717	meth	meth	meth	meth	meth	meth	never.meth
ENSG00000060140	STYK1	cg00616129	meth	never.meth	never.meth	meth	never.meth	never.meth	meth
ENSG00000196562	SULF2	cg11979959;cg22084611	meth	never.meth	never.meth	never.meth	meth	meth	meth
ENSG00000157303	SUSD3	cg09160477	meth	meth	meth	meth	never.meth	meth	never.meth
ENSG00000133247	SUV420H2	cg11368509	meth	meth	never.meth	meth	never.meth	meth	never.meth
ENSG00000159164	SV2A	cg01705587	meth	meth	meth	never.meth	meth	never.meth	meth
ENSG00000165025	SYK	cg02608019;cg10025443;cg14304761	meth	never.meth	never.meth	meth	meth	never.meth	never.meth
ENSG00000100321	SYNGR1	cg21053015	never.meth	meth	never.meth	never.meth	meth	meth	meth
ENSG00000171530	TBCA	cg23152667	meth	meth	never.meth	meth	never.meth	meth	meth
ENSG00000101849	TBL1X	cg10839723	meth	meth	never.meth	meth	meth	meth	meth
ENSG00000121068	TBX2	cg13274713	meth	meth	meth	never.meth	meth	meth	meth
ENSG00000135111	TBX3	cg10530281	never.meth	never.meth	never.meth	meth	meth	meth	meth
ENSG00000188580	TCBA1	cg21787291	meth	meth	never.meth	meth	meth	meth	never.meth
ENSG00000196507	TCEAL3	cg24648715	meth	meth	never.meth	meth	meth	meth	meth
ENSG00000167858	TEKT1	cg13337865	meth	meth	never.meth	never.meth	meth	meth	meth
ENSG00000092850	TEKT2	cg24813212	meth	meth	meth	meth	meth	meth	never.meth
ENSG00000137203	TFAP2A	cg12439899;cg25202471	never.meth	meth	meth	meth	meth	meth	meth
ENSG00000087510	TFAP2C	cg02536286	meth	meth	never.meth	meth	meth	meth	never.meth
ENSG00000105825	TFPI2	cg07380959	meth	meth	meth	meth	meth	meth	never.meth
ENSG00000178726	THBD	cg08244522	meth	meth	meth	meth	meth	never.meth	meth
ENSG00000159445	THEM4	cg07017477	meth	meth	never.meth	meth	never.meth	meth	meth
ENSG00000104067	TJP1	cg13836627	meth	never.meth	never.meth	never.meth	never.meth	meth	never.meth
ENSG00000038295	TLL1	cg08570521	meth	meth	never.meth	meth	meth	meth	meth
ENSG00000091947	TMEM101	cg24638647	meth	never.meth	never.meth	meth	meth	never.meth	meth
ENSG00000164124	TMEM144	cg19843036	never.meth	never.meth	meth	meth	never.meth	meth	meth
ENSG00000152154	TMEM178	cg21553524	meth	meth	meth	never.meth	meth	meth	never.meth
ENSG00000178821	TMEM52	cg10943191	meth	meth	never.meth	meth	never.meth	meth	meth
ENSG00000164841	TMEM74	cg15042080	meth	meth	meth	never.meth	meth	meth	meth
ENSG00000104689	TNFRSF10A	cg10245048	never.meth	never.meth	never.meth	meth	never.meth	never.meth	never.meth
ENSG00000173535	TNFRSF10C	cg05636175;cg14015044;cg27090216	meth	meth	meth	meth	meth	never.meth	meth
ENSG00000173530	TNFRSF10D	cg01031400;cg11947493;cg22783363	meth	meth	meth	meth	meth	never.meth	meth
ENSG00000196860	TOMM20L	cg23481748	meth	never.meth	meth	meth	meth	meth	meth
ENSG00000100038	TOP3B	cg25371038	never.meth	meth	never.meth	never.meth	never.meth	never.meth	never.meth
ENSG00000146242	TPBG	cg27472295	never.meth	meth	never.meth	meth	never.meth	meth	never.meth
ENSG00000162722	TRIM58	cg20855565	meth	meth	meth	meth	meth	never.meth	meth
ENSG00000213186	TRIM59	cg10273210;cg23704082	never.meth	meth	never.meth	meth	meth	meth	meth
ENSG00000134198	TSPAN2	cg03614513	meth	meth	meth	meth	meth	meth	never.meth
ENSG00000149292	TTC12	cg12177743;cg24264506	never.meth	never.meth	never.meth	meth	never.meth	meth	never.meth
ENSG00000122691	TWIST1	cg00240432;cg20052718;cg24446548	meth	meth	never.meth	meth	meth	meth	meth
ENSG00000108010	TXNL3	cg24582500	never.meth	meth	never.meth	meth	never.meth	never.meth	meth
ENSG00000025708	TYMP	cg17285325	meth	meth	meth	meth	never.meth	meth	meth
ENSG00000137831	UACA	cg08815652	never.meth	never.meth	never.meth	never.meth	meth	meth	never.meth
ENSG00000170315	UBB	cg03954587	meth	never.meth	meth	meth	meth	never.meth	meth
ENSG00000170035	UBE2E3	cg00949554	meth	meth	never.meth	meth	never.meth	meth	never.meth
ENSG00000182168	UNC5C	cg10520887	meth	meth	never.meth	never.meth	meth	meth	meth
ENSG00000006611	USH1C	cg21289015	meth	never.meth	never.meth	meth	meth	meth	meth
ENSG00000198382	UVRAG	cg03328804	meth	meth	never.meth	never.meth	never.meth	never.meth	meth
ENSG00000071246	VASH1	cg18489434;cg20881054	meth	meth	meth	never.meth	meth	meth	never.meth
ENSG00000134215	VAV3	cg24662718	meth	meth	never.meth	never.meth	meth	never.meth	meth
ENSG00000150630	VEGFC	cg13378388	meth	meth	meth	never.meth	meth	meth	meth
ENSG00000028116	VRK2	cg26093711	meth	never.meth	never.meth	meth	never.meth	never.meth	never.meth
ENSG00000150627	WDR17	cg18443378	meth	meth	meth	never.meth	meth	meth	meth
ENSG00000047056	WDR37	cg19955521	never.meth	meth	never.meth	meth	never.meth	never.meth	never.meth
ENSG00000187260	WDR86	cg24068372	meth	meth	meth	never.meth	meth	meth	meth
ENSG00000126562	WNK4	cg08108311	meth	meth	never.meth	never.meth	meth	meth	meth
ENSG00000135925	WNT10A	cg05702737	meth	meth	meth	meth	meth	meth	never.meth
ENSG00000171044	XKR6	cg10947146	meth	meth	never.meth	meth	meth	meth	meth
ENSG00000197251	Z93017.6-2	cg08301503	meth	meth	meth	meth	meth	meth	never.meth
ENSG00000152454	ZNF256	cg20176532	meth	meth	never.meth	meth	meth	meth	meth
ENSG00000083844	ZNF264	cg08504049;cg20715764;cg22307908	never.meth	meth	never.meth	never.meth	meth	never.meth	never.meth
ENSG00000141040	ZNF287	cg23423382	meth	meth	never.meth	never.meth	meth	meth	meth
ENSG00000131845	ZNF304	cg07494047;cg17849956	never.meth	meth	never.meth	never.meth	meth	never.meth	meth
ENSG00000177932	ZNF354C	cg11538128	meth	meth	meth	never.meth	meth	meth	never.meth
ENSG00000198521	ZNF43	cg13858139	meth	meth	meth	never.meth	meth	meth	meth
ENSG00000198464	ZNF480	cg27480700	meth	meth	never.meth	never.meth	meth	never.meth	meth
ENSG00000196700	ZNF512B	cg12379775	meth	meth	never.meth	meth	meth	meth	meth
ENSG00000183647	ZNF530	cg23854009	never.meth	meth	never.meth	never.meth	meth	meth	never.meth
ENSG00000121406	ZNF549	cg07054095	meth	meth	never.meth	meth	meth	never.meth	meth
ENSG00000105132	ZNF550	cg21612046	never.meth	meth	never.meth	never.meth	meth	never.meth	meth
ENSG00000196437	ZNF569	cg18244915	meth	meth	never.meth	never.meth	meth	never.meth	meth
ENSG00000171827	ZNF570	cg21850254	meth	meth	never.meth	meth	meth	meth	meth
ENSG00000142556	ZNF614	cg03293882	meth	meth	never.meth	never.meth	meth	never.meth	meth
ENSG00000213297	ZNF625	cg17892556	meth	meth	never.meth	never.meth	meth	meth	meth
ENSG00000197343	ZNF655	cg12717668	meth	meth	meth	never.meth	never.meth	meth	meth
ENSG00000083814	ZNF671	cg19246110;cg23857226	meth	meth	meth	never.meth	meth	never.meth	meth
ENSG00000197951	ZNF71	cg17136126	meth	meth	never.meth	never.meth	never.meth	never.meth	meth
ENSG00000197863	ZNF790	cg22379207	meth	meth	never.meth	never.meth	meth	meth	never.meth
ENSG00000182348	ZNF804B	cg23219720	meth	meth	meth	never.meth	meth	meth	meth
ENSG00000184280	ZNF806	cg26918645	meth	meth	never.meth	meth	meth	meth	meth
ENSG00000121413	ZSCAN18	cg06243556;cg18888520	meth	meth	never.meth	meth	meth	meth	meth
