# Supplementary material for: Tissue of origin determines cancer-associated CpG island promoter hypermethylation patterns
Source: Genome Biol. 2012 Oct 3;13(10):R84. doi: 10.1186/gb-2012-13-10-r84 (PMC3491412; doi:10.1186/gb-2012-13-10-r84)
Supplement: Additional file 4 — 220 consistently methylated genes. Excel file containing details of the 220 consistently hypermethylated genes in the 7 different types of cancer. [file gb-2012-13-10-r84-S4.xls]

## Sheet: Supplementary Table 3
Additional File 4
220 genes consistently hypermethylated in 7 different cancer types along with the Illumina infinium 27k probes used to identify them
Gene IDs and names were taken from Ensembl 54
Ensembl Gene ID	Gene Name	Illumina Infinium Probes
ENSG00000105131	ABHD9	cg05488632
ENSG00000173210	ABLIM3	cg05026186
ENSG00000077080	ACTL6B	cg08572611
ENSG00000123815	ADCK4	cg03395546
ENSG00000173175	ADCY5	cg13878010
ENSG00000155897	ADCY8	cg13912117
ENSG00000141433	ADCYAP1	cg07376535
ENSG00000075340	ADD2	cg25631352
ENSG00000120907	ADRA1A	cg17963840
ENSG00000222040	ADRA2B	cg21542793
ENSG00000215116	AL590763.2-1	cg03704031
ENSG00000161905	ALOX15	cg15843823
ENSG00000180318	ALX1	cg02409351;cg14116122
ENSG00000145020	AMT	cg20191453
ENSG00000173113	AP001453.6-2	cg11296937
ENSG00000137962	ARHGAP29	cg26229607
ENSG00000004848	ARX	cg25053900
ENSG00000115239	ASB3	cg19664945
ENSG00000183734	ASCL2	cg06263495
ENSG00000132932	ATP8A2	cg18236477
ENSG00000168488	ATXN2L	cg23051598
ENSG00000143032	BARHL2	cg17241310
ENSG00000186174	BCL9L	cg20029201
ENSG00000133169	BEX1	cg21509846;cg23936476
ENSG00000145692	BHMT	cg10660256
ENSG00000102802	C13orf33	cg11126134
ENSG00000179008	C14orf39	cg27398547
ENSG00000132016	C19orf57	cg21517055
ENSG00000162639	C1orf59	cg08460435
ENSG00000178395	C1orf65	cg27202708
ENSG00000124191	C20orf100	cg11319389
ENSG00000215559	C21orf81	cg21561173
ENSG00000221891	C4orf39	cg00393585
ENSG00000186354	C9orf47	cg11594137
ENSG00000141837	CACNA1A	cg22187630
ENSG00000110680	CALCA	cg06295856;cg09068492;cg22183706
ENSG00000160994	CCDC105	cg02489552
ENSG00000163081	CCDC140	cg25596297
ENSG00000136457	CHAD	cg06958829
ENSG00000154645	CHODL	cg24130010
ENSG00000101938	CHRDL1	cg05921207
ENSG00000159212	CLIC6	cg18074297
ENSG00000187955	COL14A1	cg23196831
ENSG00000130635	COL5A1	cg26024843
ENSG00000114270	COL7A1	cg11846236
ENSG00000105664	COMP	cg15784332
ENSG00000121898	CPXM2	cg03630088
ENSG00000072832	CRMP1	cg03544320
ENSG00000163735	CXCL5	cg10088985
ENSG00000175084	DES	cg18182399
ENSG00000107984	DKK1	cg07684796
ENSG00000173253	DMRT2	cg00250430
ENSG00000064218	DMRT3	cg12420104
ENSG00000167968	DNASE1L2	cg12619509
ENSG00000184845	DRD1	cg16112129
ENSG00000069696	DRD4	cg06825142
ENSG00000169676	DRD5	cg09936561
ENSG00000134762	DSC3	cg15439862
ENSG00000140254	DUOXA1	cg15105703
ENSG00000034239	EFCAB1	cg22836229
ENSG00000115380	EFEMP1	cg20786074
ENSG00000100842	EFS	cg17606785
ENSG00000111674	ENO2	cg13334990
ENSG00000082397	EPB41L3	cg00027083
ENSG00000183317	EPHA10	cg07447922;cg12128017
ENSG00000157554	ERG	cg03127334
ENSG00000106038	EVX1	cg18397523
ENSG00000158234	FAIM	cg02712878
ENSG00000165566	FAM123A	cg22029275
ENSG00000146618	FERD3L	cg25691167
ENSG00000163497	FEV	cg24178740
ENSG00000161958	FGF11	cg15068733
ENSG00000075388	FGF4	cg19831575
ENSG00000186766	FOXI2	cg13929328;cg19884262
ENSG00000162998	FRZB	cg20308679
ENSG00000075618	FSCN1	cg25176823
ENSG00000136750	GAD2	cg04599297
ENSG00000054983	GALC	cg24058132
ENSG00000136574	GATA4	cg14900471
ENSG00000159248	GJD2	cg21053529
ENSG00000168243	GNG4	cg02780849;cg09649610
ENSG00000154478	GPR26	cg02757432
ENSG00000146360	GPR6	cg12800028
ENSG00000158301	GPRASP2	cg00862041
ENSG00000152822	GRM1	cg06015218
ENSG00000113262	GRM6	cg14859460
ENSG00000196277	GRM7	cg02332525
ENSG00000132518	GUCY2D	cg25465406
ENSG00000164107	HAND2	cg02774439
ENSG00000086506	HBQ1	cg07703401
ENSG00000219962	HCG4P8	cg21529533
ENSG00000124610	HIST1H1A	cg10146929
ENSG00000112727	HIST1H3F	cg21663122
ENSG00000178458	HIST1H3G	cg02909790
ENSG00000197153	HIST1H3J	cg17965019
ENSG00000198327	HIST1H4F	cg05159188
ENSG00000206503	HLA-A	cg20879959
ENSG00000204592	HLA-E	cg17475918
ENSG00000197576	HOXA4	cg04317399
ENSG00000106006	HOXA6	cg04265576
ENSG00000120075	HOXB5	cg16495265
ENSG00000123388	HOXC11	cg22709192
ENSG00000170178	HOXD12	cg03874199;cg23130254
ENSG00000128709	HOXD9	cg10957151;cg14991487
ENSG00000207811	hsa-mir-34b	cg23211240
ENSG00000147246	HTR2C	cg00202711;cg05772663
ENSG00000115738	ID2	cg13055278
ENSG00000099869	IGF2AS	cg13791131;cg25574024
ENSG00000111262	KCNA1	cg08832227
ENSG00000112232	KHDRBS2	cg18239753
ENSG00000172059	KLF11	cg02983451
ENSG00000166796	LDHC	cg08418111
ENSG00000136110	LECT1	cg00708598
ENSG00000138039	LHCGR	cg12351433
ENSG00000089116	LHX5	cg23182299
ENSG00000131914	LIN28	cg16530429
ENSG00000111052	LIN7A	cg05647859
ENSG00000186675	MAGEE2	cg05152459;cg20648827
ENSG00000069535	MAOB	cg00121904
ENSG00000184368	MAP7D2	cg10009830
ENSG00000145794	MEGF10	cg06940792
ENSG00000106484	MEST	cg09872616
ENSG00000178860	MSC	cg23710218
ENSG00000205358	MT1H	cg04557383
ENSG00000204053	MYCL2	cg12537796
ENSG00000095777	MYO3A	cg08441170;cg23771603
ENSG00000186310	NAP1L3	cg00768439
ENSG00000104722	NEF3	cg18267374;cg23290344
ENSG00000166342	NETO1	cg26186727
ENSG00000171532	NEUROD2	cg11634198
ENSG00000181965	NEUROG1	cg04897683
ENSG00000122859	NEUROG3	cg03425110
ENSG00000135577	NMBR	cg08109815
ENSG00000056291	NPFFR2	cg26656113
ENSG00000158806	NPM2	cg26401870
ENSG00000169297	NR0B1	cg09562455
ENSG00000122126	OCRL	cg08759036
ENSG00000177468	OLIG3	cg03889226
ENSG00000112038	OPRM1	cg14262937
ENSG00000163982	OTOP1	cg14882700
ENSG00000180914	OXTR	cg25140571
ENSG00000171631	P2RY6	cg06637774
ENSG00000009709	PAX7	cg11428724
ENSG00000136099	PCDH8	cg20366906
ENSG00000154678	PDE1C	cg22131691
ENSG00000181195	PENK	cg04598121
ENSG00000109272	PF4V1	cg20615832
ENSG00000119630	PGF	cg12841020
ENSG00000081277	PKP1	cg09009380
ENSG00000151615	POU4F2	cg24199834
ENSG00000091010	POU4F3	cg23303408
ENSG00000119973	PRLHR	cg15748507;cg16196812
ENSG00000168267	PTF1A	cg11438428
ENSG00000168229	PTGDR	cg09516965;cg24989962
ENSG00000144407	PTHR2	cg25057743
ENSG00000153233	PTPRR	cg03928182
ENSG00000186867	QRFPR	cg00015770
ENSG00000100228	RAB36	cg15379633
ENSG00000172794	RAB37	cg12448933
ENSG00000153201	RANBP2	cg08028004
ENSG00000058335	RASGRF1	cg16154416
ENSG00000124232	RBPSUHL	cg21835643
ENSG00000089902	RCOR1	cg08707819
ENSG00000130988	RGN	cg07654896
ENSG00000147256	RP13-102H20.1	cg24813163
ENSG00000197182	RP4-695O20__B.10	cg07546360
ENSG00000112306	RPS12	cg12855988
ENSG00000104941	RSHL1	cg27118825
ENSG00000172426	RSPH9	cg04600618
ENSG00000170616	SCRT1	cg13302823
ENSG00000133488	SEC14L4	cg03214697
ENSG00000145423	SFRP2	cg11354906
ENSG00000120057	SFRP5	cg25156443
ENSG00000145248	SLC10A4	cg08209133
ENSG00000173262	SLC2A14	cg05521696;cg13323752
ENSG00000088836	SLC4A11	cg11004890
ENSG00000115665	SLC5A7	cg16232126
ENSG00000103546	SLC6A2	cg04490714
ENSG00000066230	SLC9A3	cg02748539
ENSG00000174226	SNX31	cg24546463
ENSG00000182968	SOX1	cg06675478
ENSG00000168875	SOX14	cg03811478;cg16428251
ENSG00000163806	SPDYA	cg04786857
ENSG00000153820	SPHKAP	cg04072323;cg06092815
ENSG00000152268	SPON1	cg02994974
ENSG00000049319	SRD5A2	cg15403517;cg19502744
ENSG00000157005	SST	cg02164046
ENSG00000132671	SSTR4	cg17586860
ENSG00000066923	STAG3	cg18691434
ENSG00000131018	SYNE1	cg26620959
ENSG00000102362	SYTL4	cg00962635
ENSG00000164458	T	cg17188046
ENSG00000006128	TAC1	cg07550362
ENSG00000184058	TBX1	cg16722536
ENSG00000164532	TBX20	cg13870866
ENSG00000073861	TBX21	cg26607785
ENSG00000121075	TBX4	cg18536148
ENSG00000164438	TLX3	cg25720804;cg25942450
ENSG00000151952	TMEM132D	cg03469054
ENSG00000189203	TMEM179	cg00107187
ENSG00000188133	TMEM215	cg11308840
ENSG00000133687	TMTC1	cg20784775
ENSG00000198467	TPM2	cg24070292
ENSG00000170893	TRH	cg01009664
ENSG00000104321	TRPA1	cg01610488;cg06493386
ENSG00000180543	TSPYL5	cg15747595
ENSG00000197355	UAP1L1	cg15396367
ENSG00000119614	VSX2	cg11525285
ENSG00000183242	WIT1	cg25577842
ENSG00000165238	WNK2	cg20616414
ENSG00000184937	WT1	cg15446391
ENSG00000179059	ZFP42	cg06274159;cg14189571
ENSG00000152977	ZIC1	cg05073035;cg14456683
ENSG00000176293	ZNF135	cg16638540
ENSG00000179909	ZNF154	cg08668790;cg21790626
ENSG00000188629	ZNF177	cg05250458;cg09643544
ENSG00000198028	ZNF560	cg04062391;cg05221167
ENSG00000161551	ZNF577	cg16731240
ENSG00000167981	ZNF597	cg24333473
ENSG00000196172	ZNF681	cg05520656
